# Supplementary material for: Identification of rice landraces with promising yield and the associated genomic regions under low nitrogen
Source: Sci Rep. 2018 Jun 15;8:9200. doi: 10.1038/s41598-018-27484-0 (PMC6003918; doi:10.1038/s41598-018-27484-0)
Supplement: Supplementary file 1 — Supplementary Table S1 [file 41598_2018_27484_MOESM1_ESM.xlsx]

## Sheet: Authors
Identification of rice landraces with promising yield and the associated genomic regions under low nitrogen
I Subhakara Rao, C N Neeraja*, B Srikanth, D Subrahmanyam, K N Swamy, K Rajesh, P Vijayalakshmi,T Vishnu Kiran, N Sailaja, P Revathi, P Raghuveer Rao, L V Subba Rao, K Surekha, V Ravindra Babu, S R Voleti

## Sheet: Supplementary table S1
	Supplementary Table S1. Summary of ANOVA of additional agro-morphological traits and N content of 472 genotypes with low and recommended N in field
	SPAD-VS: soil-plant analyses development during vegetative stage; NT: number of tillers per hill, NPT: number of productive tillers per hill, SW: straw weight kg ha-1, TDM: total dry matter kg ha-1, NG: N in grain kg ha-1 and NS: N in straw kg ha-1 T: Treatments (low and recommended N); S: Seasons (wet and dry); G: Genotypes
		Range				Mean				T	S x T	G	S x G	T X G	S x T x G
	Traits/	Wet		Dry		Wet		Dry
	Parameters
		Low N	Rec N	Low N	Rec N	Low N	Rec N	Low N	Rec N
	SPAD VS	11 - 56.52	14 - 66.01	12.47 - 40.56	12.5 - 44.04	32.65	39.69	23.88	26.59	ns	**	**	**	ns	**
	NT	2.00-24.00	2.00-19.00	1.00-40.00	2.00-35.0	6.09	7.34	6.42	9.94	ns	**	**	**	ns	**
	NPT	2.00-21.00	2.00-18.00	1.00-22.00	2.00-30.00	5.73	6.87	5.98	9.83	ns	**	**	**	ns	**
	SW kg ha-1	868.12 - 3897.25	952 - 6116.66	1139.23 - 4336.67	1501.64 - 5544.30	2687.28	3776.95	2412.81	3069.38	ns	ns	**	**	ns	**
	TDM kg ha-1	1950.10 - 7044.62	2990.33 - 11107.23	2259.58 - 7216.78	2903.28 - 9948.61	5189.3	7477.05	4379.95	6072.46	ns	ns	**	**	ns	**
	NG kg ha-1	9.50 - 47.08	12.63 -72.73	3.78 - 42.91	13.87 - 77.43	27.89	41.85	21.61	33.91	*	ns	**	**	**	**
	NS kg ha-1	3.55 - 20.81	4.32 - 32.20	4.49 - 20.75	6.11 - 29.90	10.7	16.49	9.68	13.36	ns	ns	**	**	**	**
