# Supplementary material for: Identification of rice landraces with promising yield and the associated genomic regions under low nitrogen
Source: Sci Rep. 2018 Jun 15;8:9200. doi: 10.1038/s41598-018-27484-0 (PMC6003918; doi:10.1038/s41598-018-27484-0)
Supplement: Supplementary file 2 — Supplementary Table S2 [file 41598_2018_27484_MOESM2_ESM.xlsx]

## Sheet: Authors
Identification of rice landraces with promising yield and the associated genomic regions under low nitrogen
I Subhakara Rao, C N Neeraja*, B Srikanth, D Subrahmanyam, K N Swamy, K Rajesh, P Vijayalakshmi,T Vishnu Kiran, N Sailaja, P Revathi, P Raghuveer Rao, L V Subba Rao, K Surekha, V Ravindra Babu, S R Voleti

## Sheet: Wet
	Supplementary Table S2: Summary of nine agro-morphological traits/parameters of 103 genotypes (>3000 kg ha-1) under wet season
SPAD: soil-plant analyses development RS: Reproductive stage; PH: Plant height (cm); PN: panicles m-2; GY: Grain yield kg ha-1; HI: Harvest index; TNUP: Total N uptake kg ha-1: PNUE: Physiological N use efficiency kg kg-1; IE: Internal efficiency kg kg-1; NHI%: Nitrogen harvest index; T: Treatments (low and recommended N); S: Seasons (wet and dry); G: Genotypes
	Max	38.9533	150	370	3424.31	0.544181	60.9533	182.446	95.0839	81.8247
	Min	10.3067	61	178.417	3103.16	0.4564	34.2672	106.639	53.2085	64.9847
	Mean	27.9076	93.3625	304.802	3226.65	0.503552	48.4269	133.96	67.2961	74.0742
		SPAD RS	PH	PN	GY	HI	TN	PNUE	IE	NHI%
S.No.	Genotype	Mean	Mean	Mean	Mean	Mean	Mean	Mean	Mean	Mean
1	IC-462322	29.1967	85	328.417	3424.31	0.492158	44.2936	157.506	77.2625	74.1551
2	IC-462313	27.2167	102	309.833	3420.91	0.528046	48.6128	133.51	70.4522	75.7692
3	IC-463248	27.81	61.6667	328.417	3405.36	0.519034	46.4547	141.449	73.2757	73.2545
4	IC-466382	19.2067	98.6667	349.833	3375.01	0.543309	49.7954	124.777	67.7685	76.9858
5	IC-576960	14.4	89.6667	358.417	3364.64	0.509286	52.6865	125.659	63.8908	74.5111
6	IC-576996	35.4033	64.3333	299.833	3341.82	0.492319	57.9106	117.265	57.6606	74.731
7	IC-466352	30.1167	108	178.417	3337.98	0.492877	44.8803	151.215	74.3019	69.841
8	IC-462346	26.6	84.8333	328.417	3331.98	0.495877	52.9254	127.299	62.9662	72.1802
9	IC-462382	36.3033	133.333	369.833	3329.54	0.481261	51.5715	134.433	64.6017	77.3515
10	Thurur bhogh	36.8267	75	368.417	3327.18	0.496331	55.5255	121.023	59.8725	76.6341
11	IC-462316	34.0333	130	249.833	3311.07	0.488517	46.8623	144.83	70.6407	72.2516
12	IC-462260	26.2967	115.667	278.417	3301.05	0.514347	47.017	136.842	70.2321	67.8648
13	IC-463182	20.9133	88.6667	289.833	3295.05	0.481885	55.3543	123.863	59.5648	74.6373
14	IC-576970	29.32	116	359.833	3292.24	0.510724	48.5749	132.556	67.6984	76.4074
15	IC-466429	28.3133	93	299.833	3279.32	0.493891	47.5166	139.695	68.9653	79.2084
16	IC-463228	27.1933	90.6667	349.833	3278.99	0.514042	44.5309	143.259	73.6845	77.9016
17	GIE 57	26.9067	108	319.833	3275.52	0.529137	42.5395	145.352	76.9525	74.4466
18	IC-463242	30.12	69.8333	299.833	3272.37	0.493005	46.8155	141.62	69.8517	72.4705
19	IC-466420	24.2933	102.667	309.833	3271.3	0.515469	55.6986	113.839	58.6616	76.6088
20	IC-576976	10.3067	96.6667	319.833	3270.15	0.501191	47.0931	138.718	69.5238	74.876
21	IC-466464	35.8033	88	298.417	3269.09	0.493629	55.341	120.08	59.0844	74.241
22	IC-463279	27.82	95.3333	339.833	3268.91	0.535569	51.597	118.414	63.317	78.2852
23	IC-463105	26.6067	81.8333	308.417	3267.09	0.48699	48.908	137.331	66.7098	69.4742
24	IC-462355	35.4967	66.3333	278.417	3262.98	0.522439	34.2672	182.446	95.0839	65.7443
25	Basmati 370	34.3	116	319.833	3261.82	0.491083	50.7619	130.924	64.2025	71.0417
26	NAN-GUANG-ZHAN	24.4133	67.3333	309.833	3261.78	0.509438	46.9607	136.508	69.5117	71.6744
27	IC-466416	13.3033	104.667	208.417	3261.75	0.539403	50.2142	120.878	64.941	79.2013
28	IC-576990	31.3333	100.667	358.417	3260.06	0.485353	54.0291	124.424	60.2824	74.8269
29	IC-576945	29.2233	89.6667	358.417	3260.06	0.497678	53.3228	123.038	61.1477	73.2173
30	ZAKHA (ACC 67859)	30.8267	87.3333	328.417	3254.62	0.527639	39.8356	154.864	81.6001	65.3892
31	IC-462288	29	92.3333	249.833	3253.74	0.514298	47.8356	132.222	68.0192	75.9979
32	IC-463239	26.3967	98.3333	309.833	3251.56	0.503907	58.0198	111.358	56.0775	76.5502
33	IC-463026	34.3167	95.6667	199.833	3248.07	0.499759	47.4254	136.882	68.4315	74.4252
34	IC-466467	34.3	108	239.833	3246.17	0.494018	55.168	119.164	58.8019	75.6185
35	IC-462305	17.3967	89.3333	318.417	3245.08	0.478404	60.9533	111.459	53.2085	77.1423
36	IC-463184	25.7067	92.3333	368.417	3242.78	0.525198	53.1359	116.454	61.0628	78.2595
37	IC-463045	32.5967	110	208.417	3241.84	0.514746	44.9552	140.341	72.1369	69.7918
38	IC-466471	30.6133	100.333	278.417	3238.21	0.514072	48.0745	131.282	67.2831	77.4672
39	IC-466386	27.9967	96	338.417	3237.98	0.512261	46.4608	136.38	69.6273	74.4991
40	IC-576974	32.7067	109.333	238.417	3237.21	0.491253	55.6207	118.851	58.2013	72.5605
41	SOMCAU 70B	32.4967	94.6667	339.833	3236.46	0.48387	43.6581	153.189	74.1033	70.4324
42	IC-463302	36	110.667	359.833	3236.28	0.49224	39.4645	166.417	81.9684	74.367
43	IC-466351	24.2267	119	289.833	3235.34	0.487768	52.6252	126.264	61.5187	70.5875
44	IC-463013	34.8967	69.3333	358.417	3235	0.486046	47.8373	139.47	67.6712	69.6673
45	IC-466427	13.7	92	328.417	3234.64	0.48711	49.8498	133.457	64.8618	76.5174
46	IC-576950	22.9	81.8333	369.833	3234.42	0.477128	49.9877	135.455	64.6478	73.5443
47	FIROOZ (ACC 39261)	27.3067	124.333	239.833	3232.65	0.495576	44.2362	147.443	73.133	68.5154
48	TAM CAU 9B	25	113.667	370	3228.33	0.511668	40.9255	154.536	78.7162	73.3216
49	GIZA 178	27.22	80.6667	359.833	3227.65	0.46276	53.1635	131.333	60.7251	72.9172
50	IC-462341	32.4	77	268.417	3227.04	0.515425	52.5558	119.511	61.3662	75.4662
51	IC-463254	34.0933	79.8333	353.417	3225	0.460266	49.0713	143.307	65.638	69.5707
52	IC-463134	33.3133	88.6667	278.417	3224.44	0.533939	45.7517	132.192	70.5093	69.6069
53	IC-577001	36.1033	86	229.833	3223.18	0.528904	46.1884	131.781	69.6978	71.8246
54	IC-462325	11.4067	87.3333	366.5	3222.64	0.491321	48.8869	134.144	65.8641	74.4618
55	IC-463015	35.1033	70	358.417	3221.31	0.524134	44.6786	138.027	72.1412	75.4708
56	IC-463251	35.1967	86.3333	239.833	3220.99	0.508753	50.207	125.971	64.0703	75.0001
57	IC-462338	25.4	72.8333	358.417	3218.77	0.4564	48.8571	144.551	65.8329	69.1094
58	IC-463113	32.2967	80.6667	279.833	3217.97	0.510474	44.2917	142.291	72.6658	75.366
59	IC-463270	27.5	96	289.833	3217.41	0.488226	46.8574	140.905	68.7164	78.0339
60	IC-463247	32.2033	61	309.833	3217.41	0.498306	46.7148	138.357	68.8367	79.5611
61	IC-462254	15.3233	86.3333	258.417	3215.48	0.480169	41.0814	163.066	78.1747	64.9847
62	IC-463229	29.3067	113.333	328.417	3214.64	0.481184	46.0213	145.422	69.8683	71.0794
63	IC-577000	35.0133	103.333	289.833	3213.45	0.481503	46.735	143.196	68.7468	70.7605
64	IC-462289	20.4967	112.667	339.833	3211.67	0.490083	53.7955	121.926	59.7169	66.84
65	IC-462265	35.9233	65	368.417	3210.78	0.512827	44.7066	140.12	71.7402	71.1159
66	IC-577004	35.91	105	258.417	3207.98	0.476656	49.4067	136.45	64.9378	71.9119
67	IC-466411	23.3233	89.6667	338.417	3205.96	0.498241	48.5567	132.751	65.9285	76.4628
68	IC-462350	38.9533	95.3333	329.833	3205	0.48959	53.7883	122.116	59.6352	76.1079
69	IC-463106	19.0067	90.3333	348.417	3202.32	0.501395	41.9926	152.176	76.1735	69.4151
70	IC-463187	14.2133	98	348.417	3197.11	0.503278	54.317	117.271	58.8679	78.8446
71	IC-463194	21.3067	94.3333	289.833	3197.03	0.48967	53.2047	122.599	60.0357	79.1239
72	IC-463175	31.09	123.333	268.417	3195.31	0.509181	50.3815	124.87	63.4378	74.0491
73	IC-466394	13.7033	116.667	258.417	3193.98	0.499171	38.803	165.39	82.3376	69.0907
74	IC-463215	35.0267	70	278.417	3193.24	0.522955	51.4094	119.16	62.1729	79.3443
75	IC-463287	35.6	100.333	309.833	3190.54	0.538837	44.1329	134.311	72.4145	74.4006
76	IC-466426	16.6267	91	323.417	3190.53	0.490086	55.4701	117.793	57.4951	78.1727
77	IC-466454	26.2967	61.6667	348.417	3188.62	0.504117	41.7041	151.833	76.3175	77.1715
78	IC-466383	34.1067	77.8333	319.833	3176.47	0.539646	44.5443	132.217	71.2983	71.1317
79	IC-462281	23.8233	82.6667	228.417	3171.4	0.542989	46.5981	125.405	67.9692	77.4583
80	IC-463050	29.3967	91	298.417	3169.09	0.479707	46.9054	141.15	67.5447	68.1817
81	PR 26703-3B-PJ 25	25.12	73	258.417	3167.48	0.515653	44.7123	137.687	70.885	77.7768
82	IC-463034	27	92.3333	218.417	3164.98	0.512549	39.2722	157.804	80.6321	66.6392
83	IC-462318	19.8067	104.333	338.417	3164.79	0.529179	51.637	115.933	61.2339	81.8247
84	IC-462358	35.9033	70.3333	328.417	3164.64	0.480032	50.148	131.796	63.1107	73.0409
85	IC-463139	34.0967	81.6667	289.833	3163.49	0.478253	43.6126	151.797	72.5502	70.437
86	IC-462249	29.4267	72.8333	229.833	3161.79	0.491459	51.643	124.844	61.1739	76.2631
87	IC-463191	33.3067	114.667	248.417	3160.28	0.510909	48.2777	128.577	65.5294	79.0385
88	IC-576955	30.6167	102	349.833	3154.36	0.468998	46.0151	146.198	68.5348	69.4765
89	IC-462336	31.9967	87.6667	369.833	3149.22	0.48191	56.9973	114.566	55.1746	78.3854
90	HASAN SERAI (ACC 79564)	27.41	97	298.417	3145.48	0.510751	44.6354	138.238	70.3831	76.1105
91	IC-577009	35.2033	110	259.833	3140.36	0.466236	50.291	134.065	62.5	69.6839
92	IC-463024	22.1933	88.6667	208.417	3140.14	0.528802	44.3908	133.949	70.6406	70.7493
93	IC-463148	27.4	97	298.417	3140.07	0.510336	46.0641	134.048	68.1965	76.8022
94	IC-462339	20.39	84	318.417	3139.18	0.540829	48.7449	119.576	64.4413	78.3824
95	IC-576986	13.2067	108.667	349.833	3138.56	0.494266	53.0153	119.76	59.144	80.356
96	IC-462328	24.51	90	299.833	3134.68	0.516472	54.7095	111.01	57.2577	79.3591
97	IC-466404	15.0033	96.3333	299.833	3134.07	0.530961	44.2104	133.665	70.8586	78.3888
98	IC-463272	35.52	104.333	249.833	3129.13	0.504928	42.6602	145.235	73.3776	72.422
99	IC-463111	33.3967	75	309.833	3127.32	0.486408	43.9246	146.359	71.2008	69.6509
100	IC-576979	32.6167	150	318.417	3127.24	0.531842	40.6037	145.344	77.118	75.2718
101	IC-463289	35.9033	110.667	329.833	3126.15	0.528937	54.1769	109.22	57.6644	76.5827
102	IC-463065	27.7967	65.3333	278.417	3103.86	0.544181	53.5319	106.639	57.985	76.5212
103	IC-576978	22.5167	98.3333	308.417	3103.16	0.540478	45.7909	125.754	67.8518	79.9992

## Sheet: Dry
	Supplementary Table S2: Summary of 14 agro-morphological traits/parameters of 122 genotypes (>2500 kg ha-1) under dry season
SPAD: soil-plant analyses development RS: Reproductive stage; PH: Plant height (cm); PN: panicles m-2; GY: Grain yield kg ha-1; HI: Harvest index; TNUP: Total N uptake kg ha-1: PNUE: Physiological N use efficiency kg kg-1; IE: Internal efficiency kg kg-1; NHI%: Nitrogen harvest index; T: Treatments (low and recommended N); S: Seasons (wet and dry); G: Genotypes
	Max	44.1967	131	367.5	3376.67	0.570368	53.0637	175.118	87.6104	85.7288
	Min	19.2067	51	200.833	2503.45	0.373043	29.6596	98.4244	51.9802	51.2241
	Mean	33.0046	86.6557	276.935	2742.07	0.522226	39.6706	134.927	70.188	74.639
		SPAD RS	PH	PN	GY	HI	TN	PNUE	IE	NHI%
S.No.	Genotype	Mean	Mean	Mean	Mean	Mean	Mean	Mean	Mean	Mean
1	IC-463017	33.2067	57	325.097	2977.01	0.570329	53.0637	98.4244	56.1213	80.8176
2	IC-462366	37.7067	86	230.833	3370.12	0.467095	52.2468	138.198	64.5246	69.5878
3	IC-463215	32.1333	67	305.097	3356.01	0.530467	52.0119	121.852	64.6483	82.4648
4	IC-576996	38.4067	64	270.833	3156.78	0.562628	51.4468	109.403	61.5132	79.7187
5	IC-463065	37.0033	69	275.097	2867.01	0.532464	50.0672	107.72	57.3569	75.6669
6	IC-462271	27.2067	75	250.833	2633.45	0.518717	49.8991	101.866	52.7416	74.7337
7	IC-462248	38.6	123	340.833	2550.12	0.373043	49.0839	139.411	51.9802	57.7338
8	IC-463044	38.1167	79	344.167	2800.12	0.401361	48.6837	143.438	57.5697	63.6228
9	IC-463035	37.8233	83	325.097	3376.67	0.51091	48.2305	137.174	70.0838	72.9526
10	IC-463104	33.2	96	255.097	2887.01	0.55677	48.0833	108.06	60.1723	76.844
11	IC-576988	23.0967	102	285.097	2857.01	0.558564	48.0627	106.528	59.4892	85.7288
12	IC-576974	30.1067	99	335.097	2607.01	0.443732	47.3971	124.241	55.136	68.6786
13	IC-463184	35.9033	93	335.097	2807.01	0.516547	47.3878	114.977	59.4067	78.1429
14	Thururbhog	32.7067	72	245.097	2977.01	0.553601	47.3598	113.742	62.9652	80.5442
15	IC-576992	33.5	73	275.097	2847.01	0.561683	47.1945	107.649	60.4737	83.7956
16	IC-462354	38.9	111	235.097	3078.01	0.556028	46.8858	118.433	65.8745	83.3516
17	IC-463251	36.7067	84	310.833	2770.12	0.441725	46.5914	134.746	59.4693	69.6243
18	ARC 14088	36.0967	82	315.097	2947.01	0.569627	46.2091	112.275	63.9726	75.1974
19	IC-463237	21.6067	62	285.097	2823.68	0.562327	46.1529	109.025	61.2878	80.7413
20	IC-463195	36.6033	89	325.097	2977.01	0.483429	45.6517	135.231	65.386	78.819
21	IC-466467	21.4067	108	270.833	2720.12	0.511947	45.4296	117.062	59.9013	76.9848
22	IC-466471	32.9333	103	235.097	2976.67	0.486809	45.3816	134.855	65.6506	75.5601
23	IC-463239	28.6067	99	310.833	2507.12	0.493693	45.1562	112.613	55.5638	75.8213
24	IC-463050	33.4167	99	335.097	2867.01	0.435146	45.1224	146.344	63.685	64.2172
25	IC-576983	30.4933	87	330.833	2736.12	0.534124	44.3297	115.715	61.8028	70.1393
26	IC-463101	24.0167	81	230.833	2686.78	0.54357	44.2454	111.87	60.7731	77.8404
27	IC-463240	30.4233	74	275.097	2827.01	0.554198	44.1658	115.792	64.1737	83.3239
28	IC-463196	37.3	105	260.833	2700.12	0.533773	43.9997	115.145	61.3624	80.4364
29	IC-576957	26.4067	60	270.833	2820.12	0.474979	43.7035	135.951	64.532	67.666
30	IC-466464	36	90	335.097	2607.01	0.5044	43.6947	118.607	59.8389	75.1237
31	IC-463112	36.5333	60	275.097	2667.01	0.557772	43.6684	109.581	61.1042	83.5702
32	IC-463221	33.4067	86	250.833	2853.45	0.547579	42.9414	121.579	66.5886	78.8968
33	IC-463045	44.1967	103	345.097	2857.01	0.454786	42.8954	146.705	66.7234	64.5351
34	IC-463092	37.6	110	240.833	2770.12	0.445482	42.8651	145.268	64.703	62.6684
35	PR 26703-3B-PJ 7	42.5067	65	215.097	2857.01	0.457665	42.7507	146.423	67.0243	72.748
36	IC-463306	33.9067	105	285.097	2877.01	0.55711	42.7339	121.117	67.4851	79.4286
37	KHASRAN (ACC 76382)	19.2067	75	354.167	2686.78	0.553231	41.9698	116.004	64.1705	72.3265
38	IC-463028	35.3067	72	275.097	2965.01	0.562395	41.8416	126.185	70.962	73.8674
39	Basmati 370	36.5933	117	270.833	2520.12	0.442941	41.6377	136.792	60.5801	66.9431
40	IC-576973	27.2067	95	310.833	2620.12	0.537315	41.5192	117.628	63.1208	80.7224
41	KMP 34	39.8067	72	235.097	2877.01	0.460826	41.182	151.863	69.9819	74.7639
42	IC-462318	25.4	103	285.097	2647.01	0.539485	40.9566	121.181	65.4186	81.3697
43	IC-576948	33.4067	73	250.833	2580.12	0.509263	40.7483	124.506	63.334	72.2485
44	IC-463235	38.5	64	250.833	2620.12	0.439114	40.4662	147.679	64.8365	73.6815
45	IC-466409	40.4067	56	260.833	2893.12	0.545253	40.4174	131.462	71.6051	75.24
46	IC-463194	32.6067	89	310.833	2513.45	0.539939	40.3357	115.62	62.404	82.2499
47	IC-463032	37.1067	80	200.833	2860.12	0.472428	40.31	150.652	71.0807	71.6224
48	IC-462275	37.3167	82	290.833	2710.12	0.437749	40.2803	153.873	67.2792	69.0081
49	IC-466351	35.0233	116	290	2636.67	0.549339	40.1595	119.812	65.8061	75.486
50	IC-463041	33.5067	87	255.097	3267.01	0.568618	40.1196	143.399	81.536	77.5327
51	IC-462260	26.5067	121	235.097	2547.01	0.444825	40.0486	143.272	63.7337	61.5579
52	IC-462281	32.5067	90	305.097	2867.01	0.556031	40.0315	129.191	71.8437	77.4626
53	IC-466391	24.6033	80	245.097	2677.01	0.545982	39.844	123.239	67.2785	77.4348
54	IC-463025	33.4233	126	305.097	2827.01	0.491179	39.829	144.869	71.1693	66.5874
55	IC-462286	30.0333	74	220.833	2810.12	0.536509	39.7538	131.949	70.7556	74.054
56	IC-576962	26.1067	61	305.097	2537.01	0.483828	39.7237	132.22	63.9767	68.3996
57	IC-462290	23.8933	103	275.097	2547.01	0.529416	39.5617	121.98	64.5972	79.1511
58	IC-466397	36.7967	73	250.833	2843.45	0.54861	39.2021	132.522	72.7328	71.101
59	IC-462279	30.5	78	200.833	2893.45	0.555363	39.191	133.192	73.898	81.2004
60	IC-576939	37.1167	79	275.097	2659.68	0.559631	39.1334	121.739	68.0902	77.3234
61	IC-463248	28	58	255.097	2622.01	0.447751	38.9717	150.514	67.3976	67.3352
62	IC-463113	29.6067	82	200.833	2810.12	0.508259	38.8283	142.647	72.482	75.2056
63	IC-466451	24.4067	77	325.097	2697.01	0.547161	38.7424	127.608	69.8279	80.1803
64	IC-463232	22.0067	87	325.097	2727.01	0.538743	38.6901	131.126	70.6533	81.0387
65	IC-577000	41.8067	100	250.833	2570.12	0.455806	38.555	146.46	66.7197	68.627
66	IC-463266	34.1067	110	225.097	2827.01	0.54674	38.5364	134.69	73.6708	80.6803
67	IC-463214	22.0067	91	205.097	2557.01	0.556077	38.5348	119.616	66.5228	82.2886
68	IC-462304	25.6	77	305.097	2717.01	0.568185	38.4293	124.638	70.8042	79.3679
69	PARO DUMBJA(WHITE) (ACC 75200)	28.4167	95	235.097	2657.01	0.522973	38.4016	132.473	69.2804	70.7307
70	IC-462332	25.7333	95	290.833	2620.12	0.505761	38.3222	135.364	68.4414	78.33
71	IC-463111	37.8167	72	290.833	2565.12	0.447775	37.9091	151.322	67.7335	66.2799
72	IC-463131	32.1967	71	300.833	2820.12	0.533323	37.8362	139.966	74.5873	78.815
73	IC-576956	39.4233	87	260.833	2706.78	0.561421	37.8126	127.888	71.8254	77.9264
74	ZARDROME (ACC 32379)-B	38.8067	71	340.833	2666.78	0.544155	37.7498	130.056	70.7228	68.3496
75	IC-463147	36	85	320.833	2920.12	0.559233	37.5704	139.147	77.8024	77.084
76	IC-577007	40.1067	82	305.097	2627.01	0.45422	37.5644	154.261	70.0765	75.0491
77	IC-462280	31.7067	120	205.097	2777.01	0.566597	37.1781	132.293	74.9665	76.3241
78	IC-463026	38.4	90	367.5	2560.12	0.511378	37.0378	135.419	69.2137	75.2752
79	IC-576999	38.7067	76	275.097	2557.01	0.51203	36.9663	135.475	69.385	75.3209
80	IC-463109	36.8067	82	315.097	2637.01	0.536241	36.8188	133.985	71.871	73.6981
81	NAN-GUANG-ZHAN	37.1	68	320.833	2600.12	0.532122	36.522	133.988	71.2178	73.406
82	IC-463144	39.8067	88	320.833	2990.12	0.471298	36.4394	175.118	82.3133	67.2113
83	IC-462362	32.9967	100	245.097	2547.01	0.543299	36.3378	129.201	70.1885	77.9753
84	IC-463268	38.1067	78	290.833	2726.78	0.543513	36.3353	138.471	75.2864	80.179
85	IC-462278	31.2067	90	245.097	2507.01	0.56454	36.3304	122.619	69.2424	77.9293
86	SOMCAU 70B	32.4233	90	280.833	2670.12	0.478187	36.3054	154.02	73.5825	69.9537
87	IC-463229	38.1033	113	215.097	2747.01	0.562725	36.2223	135.134	76.0583	77.3397
88	IC-466389	32.1967	84	364.167	2523.45	0.540765	36.1816	129.179	69.7988	75.4352
89	CUIABANA	37.5067	94	305.097	2797.01	0.558088	35.7461	140.706	78.5379	76.8133
90	IC-463029	37.4233	91	345.097	2727.01	0.563385	35.6426	136.248	76.7862	77.1974
91	IC-466406	27.7067	99	250.833	2750.12	0.535083	35.6068	144.56	77.3068	74.8799
92	IC-463143	38.5067	84	215.097	3107.01	0.566955	35.5601	154.518	87.6104	74.3715
93	IC-463142	39.4067	85	200.833	2980.12	0.543995	35.3741	155.129	84.3839	71.4206
94	IC-576982	37.5167	60	270.833	2630.12	0.543151	35.3623	137.162	74.4327	76.5646
95	IC-462264	35.5	65	290.833	2746.78	0.546098	35.2491	142.975	78.0675	77.6767
96	PEH-KUH-TSAO-TU (ACC 8237)	38.4067	57	200.833	2750.12	0.545597	35.181	143.498	78.3426	72.3892
97	THIMPHU DUMBJA (ACC 75204)	29.0067	102	300.833	2840.12	0.528594	35.1681	153.104	80.9086	76.6549
98	IC-463118	38.1967	82	275.097	2846.01	0.545655	35.1196	148.896	81.2294	77.825
99	IC-463103	23.3067	98	290.833	2590.12	0.53656	35.0999	137.742	73.927	74.2304
100	IC-463033	31.2	92	335.097	2537.01	0.550739	34.4993	133.992	73.8058	75.1438
101	IC-462263	20.8067	70	255.097	2757.01	0.556298	34.449	144.203	80.2248	76.1314
102	IC-463019	38.9233	70	225.097	2527.01	0.481635	34.4173	152.554	73.4757	73.9514
103	IC-463210	37.9067	103	300.833	2556.78	0.551415	34.3048	135.51	74.7497	80.335
104	CARREON (ACC32575)	22.6067	83	265.097	2737.01	0.481693	34.1638	166.611	80.2203	68.6414
105	IC-463133	32.4067	110	215.097	2587.01	0.546732	34.14	139.07	76.06	76.4676
106	IC-576965	30.0167	51	255.097	2627.01	0.555666	34.0614	139.277	77.4191	73.1869
107	IC-463243	38.0067	70	225.097	2747.01	0.570368	33.9999	141.983	80.9829	80.901
108	IC-463110	32.5033	78	295.097	2597.01	0.544189	33.9176	140.807	76.5923	78.9532
109	IC-463273	31.3067	114	250.833	2530.12	0.519832	33.8298	144.084	74.8114	74.1161
110	IC-463039	35.7333	81	290.833	2770.12	0.53408	33.6994	154.164	82.369	69.5694
111	ASD 1	29.2	93	275.097	2627.01	0.544309	33.5849	143.918	78.3324	76.8364
112	IC-463228	24.9967	90	300.833	2516.78	0.551191	33.2247	137.81	76.0095	80.3992
113	IC-463119	29.1	125	305.097	2702.01	0.547159	33.1235	149.19	81.6118	79.7871
114	IC-463106	37.7	90	255.097	2576.01	0.523666	32.9666	149.47	78.2704	71.2954
115	SAUNFI (ACC 76402)	32.6333	87	290.833	2733.12	0.559138	32.4645	151.138	84.3723	73.0637
116	IC-463219	39.0333	75	200.833	2550.12	0.544343	32.3834	145.117	79.0268	78.602
117	IC-463115	36.4033	84	290.833	2630.12	0.518199	31.9511	159.146	82.4512	69.7834
118	IC-463018	37.6067	83	295.097	2677.01	0.524856	30.7971	166.12	87.2112	72.1027
119	IC-463245	38.9067	72	260.833	2550.12	0.495611	30.6504	169.034	83.4457	72.3159
120	IC-463307	27.3167	119	250.833	2645.12	0.520844	30.5524	166.684	86.9383	54.5136
121	IC-462316	20.5	131	280.833	2503.45	0.531713	29.6824	158.849	84.4383	72.2173
122	IC-466472	25	98	240.833	2530.12	0.511112	29.6596	167.309	85.6335	51.2241
