# Supplementary material for: Identification of rice landraces with promising yield and the associated genomic regions under low nitrogen
Source: Sci Rep. 2018 Jun 15;8:9200. doi: 10.1038/s41598-018-27484-0 (PMC6003918; doi:10.1038/s41598-018-27484-0)
Supplement: Supplementary file 3 — Supplementary Table S3 [file 41598_2018_27484_MOESM3_ESM.xlsx]

## Sheet: Authors
Identification of rice landraces with promising yield and the associated genomic regions under low nitrogen
I Subhakara Rao, C N Neeraja*, B Srikanth, D Subrahmanyam, K N Swamy, K Rajesh, P Vijayalakshmi,T Vishnu Kiran, N Sailaja, P Revathi, P Raghuveer Rao, L V Subba Rao, K Surekha, V Ravindra Babu, S R Voleti

## Sheet: PIC
	Supplementary Table S3: Allele frequency, Gene diversity and PIC of the RM markers in the study
S.No.	Marker	Chr.No.	Major Allele Frquency	AlleleNo	GeneDiversity	PIC
1	RM495	1	0.471739	3	0.563904	0.466709
2	RM283	1	0.503356	4	0.556782	0.459299
3	RM312	1	0.532009	3	0.521342	0.410331
4	RM237	1	0.586957	4	0.528242	0.439772
5	RM431	1	0.521064	3	0.513498	0.396649
6	RM154	2	0.473799	4	0.550342	0.448023
7	RM279	2	0.582251	5	0.595828	0.549463
8	RM452	2	0.587983	3	0.524268	0.433585
9	RM250	2	0.480984	4	0.567302	0.472119
10	RM208	2	0.420582	4	0.636067	0.565001
11	RM22	3	0.589235	3	0.50969	0.409986
12	RM517	3	0.522976	4	0.574741	0.489758
13	RM251	3	0.34026	5	0.718057	0.667276
14	RM55	3	0.531807	3	0.5073	0.38854
15	RM514	3	0.657016	4	0.466535	0.378578
16	RM307	4	0.571066	3	0.533162	0.440444
17	RM1359	4	0.497817	6	0.616855	0.547567
18	RM119	4	0.5	3	0.512757	0.394054
19	RM124	4	0.543182	3	0.528585	0.423989
20	RM507	5	0.572961	3	0.52378	0.426058
21	RM169	5	0.535088	4	0.584728	0.508735
22	RM161	5	0.639738	3	0.484935	0.398047
23	RM31	5	0.52381	4	0.563033	0.472548
24	RM334	5	0.52043	3	0.507268	0.387041
25	RM133	6	0.511879	3	0.521783	0.408243
26	RM190	6	0.523913	4	0.551881	0.455527
27	RM162	6	0.5	5	0.548764	0.447508
28	RM125	7	0.585202	3	0.487331	0.370751
29	RM11	7	0.421176	3	0.630633	0.55229
30	RM455	7	0.561822	3	0.508703	0.397681
31	RM118	7	0.60179	3	0.486244	0.376412
32	RM1381	8	0.587234	5	0.562245	0.496269
33	RM408	8	0.779915	3	0.344227	0.286434
34	RM25	8	0.684549	2	0.431883	0.338622
35	RM210	8	0.448498	4	0.60993	0.528515
36	RM149	8	0.534435	3	0.502698	0.381764
37	RM219	9	0.603486	5	0.529435	0.450906
38	RM105	9	0.526087	3	0.50069	0.377503
39	RM189	9	0.545455	3	0.503031	0.384326
40	RM215	9	0.660297	3	0.450043	0.350667
41	RM474	10	0.52	4	0.57042	0.482948
42	RM171	10	0.524138	3	0.540119	0.437532
43	RM271	10	0.446469	4	0.599831	0.5147
44	RM484	10	0.595023	3	0.540847	0.464689
45	RM552	11	0.524775	3	0.515248	0.3998
46	RM536	11	0.609756	3	0.526477	0.449559
47	RM287	11	0.418605	4	0.665646	0.603505
48	RM144	11	0.517073	3	0.594027	0.515434
49	RM19	12	0.503614	4	0.600633	0.524463
50	RM277	12	0.475446	3	0.588239	0.500279

## Sheet: AMOVA
	Supplementary Table S3: Analysis of molecular variance (AMOVA) among the subgroups
	Source of variation	df	Sum of squares	Variance components	Percentage of variation
	Among subgroups	3	516.05	0.72	9.66
	Withinsub subgroups	940	6341.21	6.75	90.34
	Fixation Index	FST	0.097

## Sheet: Gene diversity
	Supplementary Table S3: Genetic diversity of rice genotypes in four subgroups
	Groups	N	Na	Nr	Nal	He	Average gene diversity
	One	90	5	27	2.9	0.5	0.48 ± 0.24
	Two	106	5	22	3.24	0.57	0.55 ± 0.27
	Three	178	5	20	2.58	0.46	0.43 ± 0.22
	Four	98	4	10	2.34	0.46	0.45 ± 0.22
	N - number of individuals per subgroups, Na - total number of alleles per subgroups, Nr - number of rare alleles, Nal – mean number of alleles per loci, He - Expected homozygosity
