# Supplementary material for: Identification of rice landraces with promising yield and the associated genomic regions under low nitrogen
Source: Sci Rep. 2018 Jun 15;8:9200. doi: 10.1038/s41598-018-27484-0 (PMC6003918; doi:10.1038/s41598-018-27484-0)
Supplement: Supplementary file 4 — Supplementary Table S4 [file 41598_2018_27484_MOESM4_ESM.xlsx]

## Sheet: Authors
Identification of rice landraces with promising yield and the associated genomic regions under low nitrogen
I Subhakara Rao, C N Neeraja*, B Srikanth, D Subrahmanyam, K N Swamy, K Rajesh, P Vijayalakshmi,T Vishnu Kiran, N Sailaja, P Revathi, P Raghuveer Rao, L V Subba Rao, K Surekha, V Ravindra Babu, S R Voleti

## Sheet: Supplementary Table S4
	Supplementary Table S4: Association of traits/parameters using MLM for marker-trait associations under field (F) and panicle traits (PT) with the alleles of markers under recommended N
S.No.	Cat.	Marker	Chr. No.	Group	Trait/ Parameter	P value	R2 (%)	Allele size (bp)
1	F	RM495	1	2	WS SPAD Rep stage	4.07627e-13	5.29	165
3	F	RM495	1	2	WS HI	0.000109197	4.6	165
6	F	RM495	1	2	DS HI	0.00597105	2.93	165
7	PT	RM495	1	2	Grain filling (%) of lower portion	1.04534e-07	3.07	170
8	PT	RM495	1	2	Total number of spikelets	1.28055e-06	4.75	165
9	PT	RM495	1	2	Spikelets on secondary branches of lower portion	0.018494	2.61	165
10	PT	RM208	2	2	Spikelets on secondary branches of lower portion	1.13715e-10	>20%	180
11	F	RM22	3	1	DS Plant height	7.45283e-42	>20%	194
12	F	RM22	3	2	WS Panicles m-2	4.06613e-23	12.91	194
13	F	RM22	3	2	WS HI	5.55028e-05	3.96	205
15	PT	RM22	3	2	Grains on secondary branches of upper portion	0.00158385	>20%	194
16	F	RM55	3	1	WS IE (kg kg-1)	0.000677335	>20%	235
17	F	RM514	3	4	WS SPAD Rep stage	5.51274e-28	>20%	275
18	PT	RM514	3	2	Grain filling (%) of secondary branches of lower portion	3.81729e-15	>20%	259
19	PT	RM169	5	2	Grain filling (%) of primary branches	1.79462e-24	>20%	170
20	PT	RM169	5	2	Grain filling (%) of primary branches of lower portion	3.13981e-19	>20%	180
21	PT	RM169	5	2	Grain filling (%) of primary branches of upper portion	1.20789e-08	>20%	170
22	PT	RM169	5	2	Spikelets on lower portion	2.02488e-07	>20%	167
23	PT	RM169	5	3	Spikelets on upper portion	0.00267233	>20%	167
24	F	RM507	5	2	WS Plant height	4.85025e-05	2.99	265
25	F	RM507	5	2	WS HI	0.00021076	1.96	270
28	PT	RM507	5	2	Spikelets on secondary branches of upper portion	1.11995e-25	>20%	258
29	PT	RM507	5	2	Grain filling (%) of upper portion	1.95366e-17	>20%	258
31	PT	RM507	5	2	Grains on lower portion	6.94324e-12	>20%	265
32	PT	RM507	5	2	Grain filling (%) of primary branches	1.63895e-09	16.84	258
33	PT	RM507	5	2	Total number of Grains	2.37055e-06	>20%	265
34	PT	RM507	5	2	Total grain filling (%)	0.00043257	1.61	265
35	PT	RM507	5	2	Grains on secondary branches	0.00179249	10.01	265
36	PT	RM507	5	2	Spikelets on lower portion	0.017735	>20%	265
37	HY	RM455	7	2	Dry shoot weight	1.3975e-87	>20%	131
38	PT	RM455	7	2	Spikelets on secondary branches	4.02086e-19	>20%	140
39	PT	RM455	7	2	Spikelets on secondary branches of lower portion	5.00731e-18	>20%	140
40	PT	RM455	7	2	Grains on secondary branches	2.45034e-16	>20%	140
41	PT	RM455	7	2	Spikelets on upper portion	3.50428e-11	>20%	140
42	F	RM1381	8	1	DS Grain yield (kg ha-1)	0.0331622	>20%	245
43	F	RM1381	8	3	WS NHI%	1.82448e-29	>20%	259
44	PT	RM271	10	2	Total number of spikelets	1.94418e-51	>20%	115
45	PT	RM271	10	2	Spikelets on lower portion	2.5855e-29	>20%	115
46	PT	RM271	10	2	Grain filling (%) of lower portion	2.41672e-13	>20%	105
47	PT	RM271	10	2	Grains on lower portion	1.05036e-10	>20%	115
48	PT	RM271	10	2	Total number of grains	5.40799e-05	8.06	115
49	PT	RM271	10	2	Grain filling (%) of primary branches of lower portion	0.000138938	4.21	115
50	PT	RM271	10	2	Spikelets on primary branches of upper portion	0.000877954	>20%	101
51	PT	RM271	10	2	Spikelets on secondary branches of lower portion	0.00970899	6.9	115
52	PT	RM271	10	2	Spikelets on secondary branches	0.0124933	8.33	115
