# Supplementary material for: Identification of rice landraces with promising yield and the associated genomic regions under low nitrogen
Source: Sci Rep. 2018 Jun 15;8:9200. doi: 10.1038/s41598-018-27484-0 (PMC6003918; doi:10.1038/s41598-018-27484-0)
Supplement: Supplementary file 5 — Supplementary Table S5 [file 41598_2018_27484_MOESM5_ESM.xlsx]

## Sheet: Authors
Identification of rice landraces with promising yield and the associated genomic regions under low nitrogen
I Subhakara Rao, C N Neeraja*, B Srikanth, D Subrahmanyam, K N Swamy, K Rajesh, P Vijayalakshmi,T Vishnu Kiran, N Sailaja, P Revathi, P Raghuveer Rao, L V Subba Rao, K Surekha, V Ravindra Babu, S R Voleti

## Sheet: Supplementary Table S5
	Supplementary Table S5. Details of yield and nitrogen content components of the two parents, BPT5204 and Varadhan under low and recommended N used for the development of RIL population (Srikanth et al 2015)
	PN: panicles m-2; GY: Grain yield kg ha-1; SW: straw weight kg ha-1, NG: N in grain kg ha-1, NS: N in straw kg ha-1 and GF: grain filling
		BPT5204/RPBio226		Varadhan
		Low N	Rec N	Low N	Rec N
	PN	200.3	387.3	228.7	226.7
	GY	3000	3800	3400	5500
	SW	3200	5800	3400	4900
	NG	30	45.6	35	60.5
	NS	16	34.8	20.4	24.5
	Total grains (per panicle)	120.7	125	125	132
	Total spikelets panicle-1	132	137	135	140
	Total GF%	91.3	91.2	92.3	94.3
	Upper portion primary branches
	Spikelets	20.7	24	29.3	19.3
	Grains	20.7	24	24.3	19.3
	GF%	100	100	86.3	100
	Upper portion secondary branches
	Spikelets	34.3	41.3	32.3	19.7
	Grains	34.3	36.7	25.7	18.3
	GF%	100	88.7	79.3	95.7
	Lower portion primary branches
	Spikelets	25	30	33.3	30.3
	Grains	25	27.7	23.7	29
	GF%	100	92.9	68.8	96.9
	Lower portion secondary branches
	Spikelets	52	41.7	31	26.7
	Grains	40.7	36.7	22	26.7
	GF%	78.1	87.9	68.5	100
