# Supplementary material for: Identification of rice landraces with promising yield and the associated genomic regions under low nitrogen
Source: Sci Rep. 2018 Jun 15;8:9200. doi: 10.1038/s41598-018-27484-0 (PMC6003918; doi:10.1038/s41598-018-27484-0)
Supplement: Supplementary file 6 — Supplementary Table S6 [file 41598_2018_27484_MOESM6_ESM.xlsx]

## Sheet: Authors
Identification of rice landraces with promising yield and the associated genomic regions under low nitrogen
I Subhakara Rao, C N Neeraja*, B Srikanth, D Subrahmanyam, K N Swamy, K Rajesh, P Vijayalakshmi,T Vishnu Kiran, N Sailaja, P Revathi, P Raghuveer Rao, L V Subba Rao, K Surekha, V Ravindra Babu, S R Voleti

## Sheet: Supplemetary Table S6
	Supplementary Table S6: Reported QTL for the associated SSR markers in the present study
	Associated marker	Chr	Position (bp)	Reported QTL	Name of the QTL	Marker 1	Marker 2	Position (bp or cM)		Reference
1	RM208	2	3,60,28,529 to 3,60,28,548	Heading date	qHD-2	RM5916	RM166	34057002	35236861	Feng, Y. et al. 2011.QTLs for Plant Height and Heading Date in Rice Under Two Nitrogen Levels. Acta Agronomica Sinica 37,1525–1532.
				Average lateral root length under nitrate deficiency	ALRL (NO3)	RG654	RG256	33849901	33939159	Huang, G. et al. QTLs for nitrate induced elongation and initiation of lateral roots in rice (Oryza sativa L.) Plant and Soil 263, 229-237, (2004)
				Plant height		RZ213	RG520	35367690	35662199	Fang, P. & Wu, P. QTL × N-level interaction for plant height in rice (Oryza sativa L.). Plant and Soil 236, 237-242 (2001).
						RM208	RM207	35135783	35,136,068 bp	Lian, X. et al. QTLs for low nitrogen tolerance at seedling stage identified using a recombinant inbred line population derived from an elite rice hybrid. Theor. Appl. Genet. 112, 85-96. (2005)
						RM48	RG520	190.2	191.2 cM	Lian, X. et al. QTLs for low nitrogen tolerance at seedling stage identified using a recombinant inbred line population derived from an elite rice hybrid. Theor. Appl. Genet. 112, 85-96. (2005)
						RM208	RM207	35135783	35136068	Lian, X. et al. QTLs for low nitrogen tolerance at seedling stage identified using a recombinant inbred line population derived from an elite rice hybrid. Theor. Appl. Genet. 112, 85-96. (2005)
2	RM22	3	1498884 to 1498902	Productive Tillers	qPTN-3-1	RG348	RZ329	1449758	3524300	Senthilvel, S., Vinod, K.K., Malarvizhi, P. & Maheswaran, M. QTL and QTL×Environment Effects on Agronomic and Nitrogen Acquisition Traits in Rice. Journal of Integrative Plant Biology 50, 1108–1117 (2008)
3	RM55	3	12,407,382-12,407,510 bp	Grain number per panicle under medium N	qGNPP-3a	RM282	MRG0164	12407382	14860642	Tong, H. et al. Identification and characterization of quantitative trait loci for grain yield and its components under different nitrogen fertilization levels in rice (Oryza sativa L.). Molecular Breeding 28, 495-509 (2011).
				Filled grains per panicle under medium N	qFGPP-3
				100-grain weight under medium N	qHGW-3
				Grain number per panicle under low N	qGNPP-3a					Wei, D. et al. Identification of quantitative trait loci for grain yield and its components in response to low nitrogen application in rice. AJCS 6, 986-994 (2012).
				Filled grains per panicle under low N	qFGPP-3
4	RM514	3	36139101 to 36139120	GF=grain filling ratio (%)	qGFl3-1	RM227	RM200	34925198		Wei, D. et al. Identification of quantitative trait loci for grain yield and its components in response to low nitrogen application in rice. AJCS 6, 986-994 (2012).
				Protein	5d Protein	R3226	R1927	32353770	33,839,163 bp	Ishimaru, K. et al .Are contents of Rubisco, soluble protein and nitrogen in flag leaves of rice controlled by the same genetics? J. Exp. Bot. 52, 1827-1833. (2001
5	RM169	5	7509181 to 7509202
				Filled grains per panicle under low N	qFGPP-5	RM437	RM169	3876201	7,498,084 bp	Tong, H. et al. Identification and characterization of quantitative trait loci for grain yield and its components under different nitrogen fertilization levels in rice (Oryza sativa L.). Molecular Breeding 28, 495-509 (2011).
6	RM455	7	23011771 to 23011790
7	RM118	7	27297755 to 27297776
				GF=grain filling ratio (%) under low N (2007)	qGFl7	R1245	RZ471	24292115	18841456	Wei, D. et al. Identification of quantitative trait loci for grain yield and its components in response to low nitrogen application in rice. AJCS 6, 986-994 (2012).
				PPM=panicles per m2 (2007)	qPPMl7	R1789	RM234	26527102	25472820
				Plant height (PH) under low N	qPh7a	RM18	RM478	25652511	25949725	Tong, H. et al. Identification of Related QTLs at Late Developmental Stage in Rice (Oryza sativa L.) Under Two Nitrogen Levels. Acta Genetica Sinica 33, 458–467 (2006)
				Plant height (PH) low N	qPh7b	RM234	RM248	25472688	29340115
				Shoot dry matter weight (SDW) under low N	qSdw7	RM18	RM478	25652511	25949725
				Heading-Nitrogen content		C507	XNPB379	26704922	27159261	Kobayashi, L. et al. Identification and characterization of genomic regions associated with nitrogen dynamics in rice plants (Oryza sativa L.). Breeding Science 58, 113-120 (2008).
				HP-Relative root weight		R1245	RM234	24292115	25472820	Lian, X. et al. QTLs for low nitrogen tolerance at seedling stage identified using a recombinant inbred line population derived from an elite rice hybrid. Theor. Appl. Genet. 112, 85-96. (2005)
8	RM210	8	22562597 to 22562614
				PHT=plant height (cm)	qPHT-8	RZ66	AC5	25590576	95.6-95.6 cM	Senthilvel, S. et al.QTL and QTL×Environment Effects on Agronomic and Nitrogen Acquisition Traits in Rice. Journal of Integrative Plant Biology 50, 1108–1117 (2008)
				Heading date under N50	dth8.2	RM284	S80106	21142348		Cho, Y. & Koh, H.J. Identification of QTLs for some agronomic traits under two different N-fertilizer conditions in rice. Korean J. Breed. 39, 324-334 (2007).
				NL/NF Panicle No/plant	Qpn-8	RM502	RM264	26492117	128.6-128.6 cM	Wang, Y. et al. Analysis of Quantitative Trait Loci in Response to Nitrogen and Phosphorus Deficiency in Rice Using Chromosomal Segment Substitution Lines. Acta Agronomica Sinica. 35, 580-587 (2009).
				Protein	5d Protein	C502	R1963	26138197	28171233	Ishimaru, K. et al. Are contents of Rubisco, soluble protein and nitrogen in flag leaves of rice controlled by the same genetics? J. Exp. Bot. 52, 1827-1833. (2001)
