# Supplementary material for: Identification of rice landraces with promising yield and the associated genomic regions under low nitrogen
Source: Sci Rep. 2018 Jun 15;8:9200. doi: 10.1038/s41598-018-27484-0 (PMC6003918; doi:10.1038/s41598-018-27484-0)
Supplement: Supplementary file 7 — Supplementary Table S7 [file 41598_2018_27484_MOESM7_ESM.xlsx]

## Sheet: Authors
Identification of rice landraces with promising yield and the associated genomic regions under low nitrogen
I Subhakara Rao, C N Neeraja*, B Srikanth, D Subrahmanyam, K N Swamy, K Rajesh, P Vijayalakshmi,T Vishnu Kiran, N Sailaja, P Revathi, P Raghuveer Rao, L V Subba Rao, K Surekha, V Ravindra Babu, S R Voleti

## Sheet: RM495(1)
	Supplementary Table S7: Candidate genes spanning ~5 Mb region of associated SSR marker
S.No.	Locus id	Gene id	Name of the gene/function
1	Os01g0100100	GeneID:4326813	RabGAP/TBC domain containing protein
2	Os01g0100400	GeneID:4326454	Pectinesterase-like protein
3	Os01g0100500	GeneID:4326455	Immunoglobulin-like domain containing protein
4	Os01g0100600	GeneID:4326456	Single-stranded nucleic acid binding R3H domain containing protein
5	Os01g0100700	GeneID:4326457	Similar to 40S ribosomal protein S5-1
6	Os01g0100800	GeneID:4326458	Protein of unknown function DUF1664 family protein
7	Os01g0100900	GeneID:4326459	Pyridoxal-dependent decarboxylase family protein
8	Os01g0101200	GeneID:4326460	2,3-diketo-5-methylthio-1-phosphopentane phosphatase domain containing protein
9	Os01g0101700	GeneID:4326463	Heat shock protein DnaJ, N-terminal domain containing protein
10	Os01g0102000	GeneID:4326465	Phosphoesterase family protein
11	Os01g0102400	GeneID:4326467	Histone-fold domain containing protein
12	Os01g0102600	GeneID:4326439	Shikimate kinase domain containing protein
13	Os01g0102700	GeneID:4326440	Translocon-associated beta family protein
14	Os01g0102900	GeneID:4326442	Light regulated Lir1 family protein
15	Os01g0102950	GeneID:9266052	Snf7 family protein
16	Os01g0103100	GeneID:4326444	TGF-beta receptor, type I/II extracellular region family protein
17	Os01g0103900	GeneID:4326452	Polynucleotidyl transferase, Ribonuclease H fold domain containing protein
18	Os01g0104000	GeneID:4326291	C-type lectin domain containing protein
19	Os01g0104100	GeneID:4326292	Zinc finger, RING-type domain containing protein
20	Os01g0104200	GeneID:4326293	No apical meristem (NAM) protein domain containing protein
21	Os01g0104400	GeneID:4326294	Ricin B-related lectin domain containing protein
22	Os01g0104900	GeneID:4326298	Transferase family protein
23	Os01g0105300	GeneID:4326299	Zinc finger, BED-type predicted domain containing protein
24	Os01g0105700	GeneID:4326301	Helix-loop-helix DNA-binding domain containing protein
25	Os01g0105800	GeneID:9272545	Similar to Iron sulfur assembly protein 1
26	Os01g0105900	GeneID:4326303	PfkB domain containing protein
27	Os01g0106400	GeneID:4326149	Similar to Isoflavone reductase homolog IRL (EC 1.3.1.-)
28	Os01g0106600	GeneID:4326150	Similar to Chitin-binding lectin 1 precursor (PL-I)
29	Os01g0106800	GeneID:4326152	Similar to RING-box protein 1A (Regulator of cullins 1a) (dRbx1)
30	Os01g0106900	GeneID:4326153	Similar to 1-deoxy-D-xylulose 5-phosphate reductoisomerase (Fragment)
31	Os01g0107000	GeneID:9268894	Peroxisomal membrane anchor protein (Pex14p) domain containing protein
32	Os01g0108200	GeneID:4326161	Similar to Prolyl endopeptidase (EC 3.4.21.26) (Post-proline cleaving enzyme) (PE)
33	Os01g0108400	GeneID:4326162	Basic helix-loop-helix dimerisation region Bhlh domain containing protein
34	Os01g0108800	GeneID:9268327	Protein of unknown function DUF936, plant family protein
35	Os01g0109000	GeneID:4326129	Similar to Group 3 LEA (Type I) protein
36	Os01g0109700	GeneID:4326133	Similar to Paired amphipathic helix protein SIN3
37	Os01g0110400	GeneID:4326136	Similar to Acetyl-CoA C-acetyltransferase;contains InterPro domain(s)
38	Os01g0111100	GeneID:4326140	Peptidyl-prolyl cis-trans isomerase, cyclophilin
39	Os01g0111500	GeneID:4326144	Basic helix-loop-helix dimerisation region Bhlh domain containing protein
40	Os01g0111600	GeneID:4326145	Similar to MOTHER of FT and TF1 protein
41	Os01g0111900	GeneID:9271945	Glutelin family protein
42	Os01g0112400	GeneID:4326119	Major intrinsic protein family protein
43	Os01g0113350	GeneID:9271284	Thaumatin, pathogenesis-related family protein
44	Os01g0113500	GeneID:4326127	Protein kinase-like domain containing protein
45	Os01g0114100	GeneID:4326104	Similar to Protein kinase RLK17
46	Os01g0114550	GeneID:9266336	Non-protein coding transcript, unclassifiable transcript
47	Os01g0115200	GeneID:4326113	Non-protein coding transcript, uncharacterized transcript
48	Os01g0117900	GeneID:4326073	Nodulin-like protein 5NG4; contains InterPro domain(s)
49	Os01g0118000	GeneID:4326074	Similar to Fructose-bisphosphate aldolase (EC 4.1.2.13) (Fragment)
50	Os01g0118300	GeneID:4326076	Phosphatidyl serine synthase family protein
51	Os01g0119800	GeneID:4326032	Non-protein coding transcript, putative npRNA
52	Os01g0120300	GeneID:4326033	Aminoacyl-tRNA synthetase, class 1a,anticodon-binding domain containing protein
53	Os01g0120400	GeneID:4326034	Alanyl-tRNA synthetase, class IIc family protein
54	Os01g0120800	GeneID:4326038	Similar to Eukaryotic translation initiation factor
55	Os01g0121700	GeneID:4326045	ABC transporter related domain containing protein
56	Os01g0121800	GeneID:9272685	Glycosyl transferase, family 14 protein
57	Os01g0121900	GeneID:9268150	Seven in absentia protein family protein;ab initio prediction with EST support
58	Os01g0122300	GeneID:4326049	TRAF-like domain containing protein
59	Os01g0123900	GeneID:4325998	Similar to Bowman-Birk type proteinase inhibitor
60	Os01g0124000	GeneID:4325999	Similar to Bowman Birk trypsin inhibitor
61	Os01g0124100	GeneID:4326000	Proteinase inhibitor I12, Bowman-Birk family protein
62	Os01g0125600	GeneID:4326005	Heavy metal transport/detoxification protein domain
63	Os01g0125800	GeneID:4326007	Nitrous oxide reductase, N-terminal domain containing protein
64	Os01g0125900	GeneID:4326008	Ubiquitin-conjugating enzyme, E2 domain containing protein
65	Os01g0126100	GeneID:4326010	Cupredoxin domain containing protein
66	Os01g0126900	GeneID:4325983	Similar to spore coat protein-like protein [Oryza Similar to spore coat protein-like protein
67	Os01g0127200	GeneID:9267869	Cupredoxin domain containing protein; contains InterPro domain(s)
68	Os01g0127300	GeneID:4325986	SufBD family protein
69	Os01g0127500	GeneID:4325988	NAD-dependent epimerase/dehydratase family protein
70	Os01g0127700	GeneID:4325990	Similar to Receptor-like protein kinase
71	Os01g0127900	GeneID:4325991	Mannose-6-phosphate isomerase, type I family protein
72	Os01g0128000	GeneID:4325992	Myb, DNA-binding domain containing protein
73	Os01g0128200	GeneID:4325994	Similar to Nuclease I
74	Os01g0128800	GeneID:4325968	C2 calcium/lipid-binding region, CaLB domain containing protein
75	Os01g0129600	GeneID:4325972	Lateral organ boundaries, LOB domain containing protein
76	Os01g0130400	GeneID:4325976	Similar to Alpha-xylosidase precursor (Fragment)
77	Os01g0131600	GeneID:4325981	Similar to AP2 domain containing protein RAP2.6(Fragment)
78	Os01g0131800	GeneID:4325792	Signal peptidase 22 kDa subunit family protein
79	Os01g0132700	GeneID:4325800	Surfeit locus 5 family protein
80	Os01g0132766	GeneID:9268514	Zinc finger, C2H2-type domain containing protein
81	Os01g0132800	GeneID:4325801	Peptidyl-tRNA hydrolase family protein
82	Os01g0133500	GeneID:4325805	Beta-lactamase-like domain containing protein
83	Os01g0134500	GeneID:4325687	Similar to Delta-7-sterol-C5(6)-desaturase (EC 1.3.3.-) (Delta-7-C-5 sterol desaturase)(Delta7-sterol-C5-desaturase)
84	Os01g0134800	GeneID:4325689	Similar to (1,4)-beta-xylan endohydrolase
85	Os01g0135000	GeneID:4325691	Similar to 1,4-beta-D xylan xylanohydrolase(Fragment)
86	Os01g0135700	GeneID:4325693	Flagellar calcium-binding protein (calflagin)family protein
87	Os01g0135800	GeneID:4325694	Similar to Cytosolic class I small heat shock protein 3B (Fragment)
88	Os01g0137200	GeneID:4325673	Similar to Receptor serine/threonine kinase
89	Os01g0137800	GeneID:4325678	Non-protein coding transcript, unclassifiable transcript
90	Os01g0138500	GeneID:4325682	Protein of unknown function DUF789 family protein
91	Os01g0138800	GeneID:4325684	Peptidase C26 domain containing protein
92	Os01g0138900	GeneID:4325471	Mandelate racemase/muconate lactonizing enzyme family protein
93	Os01g0139200	GeneID:4325473	Octicosapeptide/Phox/Bem1p domain containing protein
94	Os01g0139600	GeneID:4325474	Similar to Lipid phosphate phosphatase 2 (EC 3.1.3.-) (AtLPP2) (Phosphatidic acid phosphatase 2) (AtPAP2) (Prenyl diphosphate phosphatase)
95	Os01g0140100	GeneID:4325476	Peptidase A1, pepsin family protein
96	Os01g0140400	GeneID:4325477	Leucine rich repeat, N-terminal domain containing protein
97	Os01g0140500	GeneID:4325478	Similar to 60S ribosomal protein L26B; contains InterPro domain(s)
98	Os01g0141000	GeneID:4325479	Similar to RAV-like protein
99	Os01g0141100	GeneID:4325480	Similar to Salt-induced AAA-Type ATPase; The start codon is not identified
100	Os01g0143100	GeneID:4325457	Mitochondrial substrate carrier family protein
101	Os01g0143300	GeneID:4325458	Similar to Glycine-rich protein (Fragment)
102	Os01g0147900	GeneID:4325211	Triosephosphate isomerase, cytosolic (EC 5.3.1.1) (TIM) (Triose- phosphate isomerase)
103	Os01g0149500	GeneID:4324511	Similar to Resistance gene analog PIC23 (Fragment)
104	Os01g0149600	GeneID:4324512	Similar to Histone H2B.1
105	Os01g0149800	GeneID:4324514	Metallothionein-like protein type 2
106	Os01g0150000	GeneID:4324516	3-oxo-5-alpha-steroid 4-dehydrogenase, C-terminal domain containing protein
107	Os01g0150100	GeneID:4324517	Similar to Geranylgeranyltransferase beta subunit;

## Sheet: RM154(2)
	Supplementary Table S7: Candidate genes spanning ~5 Mb region of associated SSR marker
S.No.	Locus id	Gene id	Name of the gene/function
1	Os02g0100100	GeneID:4327971	Protein disulphide isomerase family protein
2	Os02g0100200	GeneID:4327972	Steroid nuclear receptor, ligand-binding domain containing protein
3	Os02g0100300	GeneID:4327973	Similar to HSP associated protein like
4	Os02g0100400	GeneID:9267448	HAT dimerisation domain containing protein
5	Os02g0100600	GeneID:4327974	Harpin-induced 1 domain containing protein
6	Os02g0100700	GeneID:4327975	FG-GAP repeat containing protein
7	Os02g0101000	GeneID:4327977	Amino acid/polyamine transporter II family protein
8	Os02g0101100	GeneID:4327978	Initiation factor 3 family protein
9	Os02g0101400	GeneID:4327980	Lipolytic enzyme, G-D-S-L family protein
10	Os02g0101500	GeneID:4327981	Similar to NADH-dependent hydroxypyruvate reductase
11	Os02g0101700	GeneID:4327983	Similar to HECT ubiquitin-protein ligase 3 (KAKTUS protein)
12	Os02g0101800	GeneID:4327984	Kinesin, motor region domain containing protein
13	Os02g0102000	GeneID:4327986	Glutaredoxin domain containing protein
14	Os02g0102200	GeneID:4327987	Similar to Transmembrane amino acid transporter protein
15	Os02g0102300	GeneID:4327988	Similar to Thiosulfate sulfurtransferase (EC 2.8.1.1) (Rhodanese) (Senescence- associated protein)
16	Os02g0102400	GeneID:4327989	Ribosomal protein S5 family protein
17	Os02g0102600	GeneID:4327990	Ankyrin repeat containing protein
18	Os02g0102900	GeneID:4327993	Similar to RuBisCO subunit binding-protein beta subunit
19	Os02g0103300	GeneID:4327996	Pectinesterase inhibitor domain containing protein
20	Os02g0103500	GeneID:4327997	Protein of unknown function DUF6, transmembrane domain containing protein
21	Os02g0103700	GeneID:4327999	Similar to 60S ribosomal protein L9 (Gibberellin-regulated protein GA)
22	Os02g0103800	GeneID:4328000	Similar to Ferredoxin NADP+ reductase (EC 1.18.1.2) (Fragment)
23	Os02g0103900	GeneID:4328001	Protein prenyltransferase domain containing protein
24	Os02g0104500	GeneID:4328005	Similar to DNA-binding protein DF1; contains InterPro domain(s)
25	Os02g0105000	GeneID:4328008	RNA-binding region RNP-1 (RNA recognition motif) domain containing protein
26	Os02g0105200	GeneID:4328010	Similar to Dihydrolipoamide S-acetyltransferase (EC 2.3.1.12); contains InterPro domain(s)
27	Os02g0105400	GeneID:4328012	Similar to L-lactate dehydrogenase A (EC 1.1.1.27) (LDH-A); contains InterPro domain
28	Os02g0105500	GeneID:4328013	IQ calmodulin-binding region domain containing protein
29	Os02g0105800	GeneID:4328015	Cyclin-like F-box domain containing protein;contains InterPro domain
30	Os02g0105900	GeneID:4328016	Similar to 40S ribosomal protein S4
31	Os02g0106100	GeneID:4328018	Similar to Fructosyltransferase
32	Os02g0106300	GeneID:4328019	Protein prenyltransferase domain containing protein
33	Os02g0106650	GeneID:9270621	Zinc finger, RING-type domain containing protein
34	Os02g0106900	GeneID:4328023	Protein kinase-like domain containing protein
35	Os02g0107000	GeneID:4328024	Similar to U5 small nuclear ribonucleoprotein 200
36	Os02g0107200	GeneID:4328025	Diphosphomevalonate decarboxylase family protein
37	Os02g0109100	GeneID:4328034	Similar to Diphosphomevalonate decarboxylase (EC 4.1.1.33) (Mevalonate pyrophosphate decarboxylase) (Mevalonate-5-diphosphate decarboxylase)
38	Os02g0109400	GeneID:4328036	Transcription factor jumonji/aspartyl beta-hydroxylase domain containing protein
39	Os02g0110000	GeneID:4328039	Lipolytic enzyme, G-D-S-L family protein
40	Os02g0111700	GeneID:4328048	Similar to 60S ribosomal protein L37-A (L37-1)
41	Os02g0112900	GeneID:4328053	Similar to Viroid RNA-binding protein
42	Os02g0113200	GeneID:4328054	Similar to Cytochrome P450 51
43	Os02g0114000	GeneID:4328058	Bromodomain containing protein
44	Os02g0114200	GeneID:4328060	Serine carboxypeptidase III precursor (EC 3.4.16.5)
45	Os02g0114400	GeneID:4328061	Phospholipid/glycerol acyltransferase domain containing protein
46	Os02g0114600	GeneID:4328063	Cyclin-like F-box domain containing protein
47	Os02g0114700	GeneID:4328064	Similar to Phosphorylation regulatory protein HP-10
48	Os02g0115700	GeneID:4328073	Catalase isozyme A (EC 1.11.1.6) (CAT-A);contains InterPro domain(s):
49	Os02g0116300	GeneID:4328077	Oligopeptide transporter OPT superfamily protein
50	Os02g0116500	GeneID:4328079	Similar to Protochlorophyllide reductase homologue
51	Os02g0116600	GeneID:4328080	Basic helix-loop-helix dimerisation region bHLH domain containing protein
52	Os02g0116800	GeneID:4328082	Remorin, C-terminal region domain containing protein
53	Os02g0116900	GeneID:4328083	Similar to 15.9 kDa subunit of RNA polymerase II
54	Os02g0117400	GeneID:4328088	Peptidase A22B, minor histocompatibility antigenH13 family protein
55	Os02g0117600	GeneID:4328090	Peptidylprolyl isomerase, FKBP-type domain containing protein
56	Os02g0117700	GeneID:4328091	Similar to UTP--glucose-1-phosphate uridylyltransferase (EC 2.7.7.9) (UDP-glucose pyrophosphorylase) (UDPGP) (UGPase)
57	Os02g0118400	GeneID:4328096	Similar to CMP-N-acetylneuraminate-beta- galactosamide-alpha-2,6-sialyltransferase
58	Os02g0118900	GeneID:4328098	Disease resistance protein family protein
59	Os02g0119200	GeneID:4328101	Similar to Adenosine monophosphate binding protein
60	Os02g0119300	GeneID:4328102	Peptidase M14, carboxypeptidase A family protein
61	Os02g0119800	GeneID:4328107	Similar to Aminoalcoholphosphotransferase
62	Os02g0120000	GeneID:4328108	Protein prenyltransferase domain containing protein
63	Os02g0120100	GeneID:4328109	Amino acid-binding ACT domain containing protein
64	Os02g0120200	GeneID:9266665	Similar to Phospholipase D nu-2 (Fragment)
65	Os02g0120600	GeneID:4328114	Similar to Ubiquitin-conjugating enzyme E2-17 kDa 9
66	Os02g0120900	GeneID:4328117	Tetrahydrofolate dehydrogenase/cyclohydrolase family protein
67	Os02g0121000	GeneID:4328118	Similar to Glutamyl-tRNA synthetase
68	Os02g0121700	GeneID:4328124	Terpene synthase-like domain containing protein
69	Os02g0121800	GeneID:4328125	Succinate dehydrogenase, cytochrome b subunit family protein
70	Os02g0121900	GeneID:4328126	Protein prenyltransferase domain containing protein
71	Os02g0122100	GeneID:9267985	DNA polymerase, beta-like region domain containing protein
72	Os02g0122400	GeneID:4328130	Similar to Plastid division protein
73	Os02g0122900	GeneID:9271200	Similar to Dimethyladenosine transferase;The start codon is not identified
74	Os02g0123500	GeneID:4328139	Similar to NADPH-dependent mannose 6-phosphate reductase
75	Os02g0123600	GeneID:4328140	Similar to CDP-diacylglycerol--inositol 3-phosphatidyltransferase 1
76	Os02g0124600	GeneID:4328143	Plant-specific FAD-dependent oxidoreductase family protein
77	Os02g0125100	GeneID:4328147	Cis-homoaconitase family protein
78	Os02g0125600	GeneID:9269377	Plant neutral invertase family protein
79	Os02g0125700	GeneID:4328151	Similar to Lil3 protein
80	Os02g0125800	GeneID:4328152	Transcription factor Tfb4 family protein
81	Os02g0126700	GeneID:4328158	Similar to Small nuclear ribonucleoprotein homolog
82	Os02g0126900	GeneID:4328160	Phosphatidate cytidylyltransferase family protein
83	Os02g0127700	GeneID:4328168	Ribose-phosphate pyrophosphokinase 1 (EC 2.7.6.1)
84	Os02g0127800	GeneID:4328169	Concanavalin A-like lectin/glucanase domain containing protein
85	Os02g0128000	GeneID:4328171	Similar to Cytosolic class I small heat shock protein 6 (Fragment)
86	Os02g0128400	GeneID:4328175	Heat shock protein DnaJ, N-terminal domain containing protein
87	Os02g0128600	GeneID:4328177	Similar to ADP-ribosylation factor-like protein
88	Os02g0129900	GeneID:4328186	PGAP1-like family protein
89	Os02g0130100	GeneID:4328188	SNO glutamine amidotransferase family protein
90	Os02g0130200	GeneID:4328189	Virulence factor, pectin lyase fold family protein
91	Os02g0131600	GeneID:4328198	Similar to Mitochondrial import receptor subunit
92	Os02g0131700	GeneID:4328199	Nuclear transport factor 2 domain containing protein
93	Os02g0131800	GeneID:4328200	Similar to Root-specific metal transporter; contains InterPro domain(s)
94	Os02g0132300	GeneID:4328203	Similar to Erythrocyte membrane protein PFEMP3 (Fragment)
95	Os02g0132500	GeneID:4328205	Similar to Common plant regulatory factor 7
96	Os02g0133800	GeneID:4328215	Proteasome subunit alpha type 1 (EC 3.4.25.1) (20S
97	Os02g0134000	GeneID:9271371	Dephospho-CoA kinase family protein
98	Os02g0134400	GeneID:4328220	L-aspartate oxidase family protein
99	Os02g0135200	GeneID:4328223	Similar to Blast and wounding induced mitogen-activated protein kinase
100	Os02g0135700	GeneID:4328227	DNA polymerase V family protein
101	Os02g0135800	GeneID:4328228	Similar to Sec13-like protein (Fragment)
102	Os02g0136000	GeneID:4328230	Plant regulator RWP-RK domain containing protein
103	Os02g0137200	GeneID:4328236	Similar to 50S ribosomal protein L3-1, chloroplast precursor
104	Os02g0137400	GeneID:4328237	WD40-like domain containing protein
105	Os02g0137500	GeneID:4328238	Similar to P300/CBP acetyltransferase-related protein 2
106	Os02g0137600	GeneID:4328239	Bacterial methyltransferase family protein
107	Os02g0138000	GeneID:4328242	Leucine-rich repeat, plant specific containing protein
108	Os02g0138200	GeneID:4328244	RNA-binding region RNP-1 (RNA recognition motif) domain containing protein
109	Os02g0138900	GeneID:9271552	Sodium/calcium exchanger membrane region domain containing protein
110	Os02g0139000	GeneID:4328249	Similar to Phosphate starvation regulator protein
111	Os02g0139200	GeneID:4328251	Skb1 methyltransferase family protein
112	Os02g0139300	GeneID:4328252	Glycoside hydrolase, family 17 protein
113	Os02g0139450	GeneID:9270639	Similar to Squamosa-promoter binding-like protein
114	Os02g0139500	GeneID:4328254	Similar to Cycloartenol synthase (EC 5.4.99.8)
115	Os02g0140101	GeneID:9269261	Dolichol phosphate-mannose biosynthesis regulatory family protein
116	Os02g0140200	GeneID:4328259	Similar to Beta-amyrin synthase
117	Os02g0140300	GeneID:4328260	Molybdopterin biosynthesis MoaE family protein
118	Os02g0140400	GeneID:4328261	Similar to Beta-amyrin synthase
119	Os02g0140500	GeneID:4328262	Similar to mutator-like transposase [Oryza sativa (japonica cultivar-group)
120	Os02g0141000	GeneID:4328264	AIG2-like family protein
121	Os02g0141100	GeneID:4328265	Similar to Auxin response factor 7 (Non-phototropic hypocotyl 4) (BIPOSTO protein) (Auxin-responsive protein
122	Os02g0141300	GeneID:4328266	Galactokinase family protein
123	Os02g0143100	GeneID:4328274	Similar to Sucrose-phosphatase (EC 3.1.3.24)
124	Os02g0143200	GeneID:4328275	Armadillo-like helical domain containing protein
125	Os02g0143300	GeneID:4328276	Similar to SAUR protein (Fragment)
126	Os02g0143400	GeneID:4328277	Auxin responsive SAUR protein family protein
127	Os02g0146400	GeneID:4328284	Similar to Splicing factor 3B subunit 1
128	Os02g0146500	GeneID:4328285	Phosphatidate cytidylyltransferase family protein
129	Os02g0146600	GeneID:4328286	Similar to Eukaryotic initiation factor 4A (eIF4A)
130	Os02g0146700	GeneID:4328287	Similar to PSMD2 subunit (Fragment)
131	Os02g0147300	GeneID:4328291	Similar to U2 snRNP component prp10
132	Os02g0147600	GeneID:4328293	Protein of unknown function DUF1677, Oryza sativa family protein
133	Os02g0148000	GeneID:4328296	CCT domain containing protein
134	Os02g0148050	GeneID:9271369	Non-protein coding transcript, unclassifiable transcript
135	Os02g0148100	GeneID:4328297	MAP kinase MAPK2 (MAP kinase 3)
136	Os02g0148300	GeneID:4328298	Similar to Myosin-like protein (Fragment)
137	Os02g0149800	GeneID:4328306	Protein phosphatase 2C family protein
138	Os02g0150300	GeneID:4328310	Pyridine nucleotide-disulphide oxidoreductase
139	Os02g0151000	GeneID:9271545	Protein prenyltransferase domain containing protein
140	Os02g0152300	GeneID:4328325	UspA domain containing protein
141	Os02g0152400	GeneID:4328326	Similar to Ribulose bisphosphate carboxylase (EC 4.1.1.39) (Fragment)
142	Os02g0152500	GeneID:4328327	Fibronectin, type III-like fold domain containing protein
143	Os02g0154700	GeneID:4328345	Leucine rich repeat, N-terminal domain containing protein
144	Os02g0156300	GeneID:4328350	Similar to Serine/threonine-protein kinase BRI1-like 2 precursor
145	Os02g0157600	GeneID:4328360	Rhodanese-like domain containing protein
146	Os02g0158000	GeneID:4328362	Similar to Ethylene response factor 2 (Ethylene response factor 3)
147	Os02g0158400	GeneID:4328365	ssDNA-binding transcriptional regulator family protein
148	Os02g0159700	GeneID:4328372	Electron transport protein SCO1/SenC family protein
149	Os02g0159900	GeneID:4328374	AAA ATPase, central region domain containing protein
150	Os02g0160000	GeneID:4328375	Similar to Kluyveromyces lactis strain NRRL Y-1140
151	Os02g0160400	GeneID:4328379	Similar to Monosaccharide transporter 3
152	Os02g0161100	GeneID:4328384	Actin-binding FH2 domain containing protein
153	Os02g0161800	GeneID:4328389	Similar to Peroxidase precursor
154	Os02g0162500	GeneID:4328392	Similar to 40S ribosomal protein S14
155	Os02g0163901	GeneID:9269445	Peptidase aspartic, catalytic domain containing protein
156	Os02g0164300	GeneID:4328403	Glycosyl transferase, family 31 protein

## Sheet: RM208(2)
	Supplementary Table S7: Candidate genes spanning ~5 Mb region of associated SSR marker
S.No.	Locus id	Gene id	Name of the gene/function
1	Os02g0774100	GeneID:4330886	Thioredoxin domain 2 containing protein
2	Os02g0774300	GeneID:4330888	Similar to Heat shock 70 kDa protein
3	Os02g0774500	GeneID:4330890	Similar to DNA-3-methyladenine glycosylase (EC 3.2.2.21) (3-methyladenine DNA glycosidase)
4	Os02g0775100	GeneID:4330894	Similar to Cation diffusion facilitator 8
5	Os02g0775200	GeneID:4330895	Similar to Activator 1 36 kDa subunit (Replication
6	Os02g0775400	GeneID:4330897	Similar to Kinesin heavy chain-like protein (Fragment)
7	Os02g0775600	GeneID:4330898	Zinc finger, C2H2-type domain containing protein
8	Os02g0776501	GeneID:9270863	Similar to CCAAT-binding transcription factor subunit B (CBF-B) (NF-Y protein chain A)
9	Os02g0776700	GeneID:4330901	Similar to Single myb histone 6
10	Os02g0776800	GeneID:4330902	Replication protein A 70kDa
11	Os02g0777400	GeneID:4330905	Similar to ERECTA-like kinase 1
12	Os02g0777700	GeneID:4330906	Similar to Myosin XI B
13	Os02g0777800	GeneID:9268867	Similar to Avr9/Cf-9 induced kinase 1
14	Os02g0778200	GeneID:4330908	Aminoacyl-tRNA synthetase, class I family protein
15	Os02g0778400	GeneID:4330910	Similar to UMP/CMP kinase a (EC 2.7.1.48)
16	Os02g0778600	GeneID:4330912	Similar to CEL5=CELLULASE 5 (Fragment)
17	Os02g0778900	GeneID:4330914	Proteinase inhibitor I9, subtilisin propeptide domain containing protein
18	Os02g0779200	GeneID:4330916	Similar to Subtilisin-like protease (Fragment)
19	Os02g0779500	GeneID:9272210	Non-protein coding transcript, putative npRNA; supported by AK063877
20	Os02g0780200	GeneID:4330919	Proteinase inhibitor I9, subtilisin propeptide domain containing protein
21	Os02g0780600	GeneID:4330921	Methyltransferase type 12 domain containing protein
22	Os02g0780700	GeneID:4330922	Lipase, class 3 family protein
23	Os02g0780800	GeneID:4330923	ATP-dependent DNA helicase RecQ family protein
24	Os02g0781400	GeneID:4330925	Similar to 20 kDa chaperonin, chloroplast precursor
25	Os02g0781800	GeneID:4330929	WD40-like domain containing protein
26	Os02g0781900	GeneID:9267442	ab initio prediction with EST support
27	Os02g0782100	GeneID:4330930	Chorismate synthase family protein
28	Os02g0782200	GeneID:4330931	NOT2/NOT3/NOT5 domain containing protein
29	Os02g0782300	GeneID:9267387	Similar to Heat shock-like protein
30	Os02g0782500	GeneID:4330933	Similar to Small heat stress protein class CIII
31	Os02g0782600	GeneID:4330934	Similar to SAC domain protein 1 (FIG4-like protein
32	Os02g0782700	GeneID:4330935	Similar to Transcription factor EREBP1
33	Os02g0783000	GeneID:4330938	Similar to Pectin methylesterase 5 (Fragment)
34	Os02g0783100	GeneID:4330939	Mitochodrial transcription termination factor-related family protein
35	Os02g0783700	GeneID:4330940	Similar to Lysine-ketoglutarate reductase/saccharopine dehydrogenase bifunctional enzyme
36	Os02g0784100	GeneID:4330942	Tetratricopeptide-like helical domain containing protein
37	Os02g0784700	GeneID:4330943	Similar to 26S protease regulatory subunit 7 (26S proteasome subunit 7) (26S proteasome AAA-ATPase subunit
38	Os02g0785000	GeneID:4330945	Glycosyl transferase, family 31 protein
39	Os02g0785800	GeneID:4330946	Similar to Ribosomal protein L35A
40	Os02g0785900	GeneID:4330947	Quinonprotein alcohol dehydrogenase-like domain containing protein
41	Os02g0786200	GeneID:4330949	Protein kinase-like domain containing protein; contains InterPro domain(s)
42	Os02g0786400	GeneID:4330951	Allergen V5/Tpx-1 related family protein
43	Os02g0786500	GeneID:4330952	Similar to PR-1a pathogenesis related protein (Hv-1a) precursor
44	Os02g0786900	GeneID:4330953	Similar to Pathogenesis-related protein PR-1 precursor
45	Os02g0787000	GeneID:4330954	Allergen V5/Tpx-1 related family protein
46	Os02g0787100	GeneID:4330955	Protein of unknown function DUF676, hydrolase-like domain containing protein
47	Os02g0787200	GeneID:4330956	UspA domain containing protein
48	Os02g0787300	GeneID:4330957	Similar to MAP kinase kinase
49	Os02g0787600	GeneID:4330959	Ionotropic glutamate receptor family protein
50	Os02g0787800	GeneID:4330961	Diacylglycerol kinase, catalytic region domain containing protein
51	Os02g0788300	GeneID:4330962	Similar to Eukaryotic translation initiation factor
52	Os02g0788600	GeneID:4330965	Clp, N terminal domain containing protein
53	Os02g0788800	GeneID:4330966	Amino acid/polyamine transporter II family protein
54	Os02g0789100	GeneID:4330967	Cyclic nucleotide-binding domain containing protein
55	Os02g0789600	GeneID:4330969	Similar to DEM2
56	Os02g0789700	GeneID:4330970	Nucleotide-binding, alpha-beta plait domain containing protein
57	Os02g0790500	GeneID:4330971	Glycosyl transferase, family 20 domain containing protein
58	Os02g0790600	GeneID:4330972	Similar to RING-H2 finger protein ATL1R (RING-H2 finger protein ATL8)
59	Os02g0791200	GeneID:4330973	Zinc finger, RING-type domain containing protein
60	Os02g0791300	GeneID:9269854	Helix-loop-helix DNA-binding domain containing protein
61	Os02g0791400	GeneID:4330974	Cytochrome oxidase c, subunit VIb family protein
62	Os02g0791500	GeneID:4330975	Similar to Nucleotide sugar epimerase-like protein
63	Os02g0791700	GeneID:4330977	Protein kinase-like domain containing protein
64	Os02g0791800	GeneID:4330978	WD-40 repeat containing protein
65	Os02g0792100	GeneID:9266101	Non-protein coding transcript, putative npRNA
66	Os02g0792800	GeneID:4330982	Similar to Rieske iron-sulfur protein Tic55 precursor
67	Os02g0792900	GeneID:4330983	TMS membrane protein/tumour differentially expressed protein family protein
68	Os02g0793000	GeneID:4330984	Zinc finger, CCCH-type domain containing protein
69	Os02g0793200	GeneID:4330986	Tetratricopeptide-like helical domain containing protein
70	Os02g0793300	GeneID:4330987	Similar to Nudix hydrolase 3 (EC 3.6.1.-) (AtNUDT3). Splice isoform 2
71	Os02g0793500	GeneID:4330989	Cyclin-like F-box domain containing protein
72	Os02g0793700	GeneID:4330990	Cytochrome b5 domain containing protein
73	Os02g0794500	GeneID:4330996	Similar to Serine carboxypeptidase II precursor
74	Os02g0794600	GeneID:4330997	Similar to Copper chaperone COX17-1
75	Os02g0794700	GeneID:4330998	Similar to Cytosol aminopeptidase
76	Os02g0794900	GeneID:4330999	C2 calcium/lipid-binding region, CaLB domain containing protein
77	Os02g0795000	GeneID:4331000	Peptidase C19, ubiquitin carboxyl-terminal hydrolase 2 family protein
78	Os02g0795100	GeneID:4331001	Eukaryotic transcription factor, DNA-binding domain
79	Os02g0795300	GeneID:4331003	Zinc finger, RING-type domain containing protein
80	Os02g0795900	GeneID:4331005	Similar to DEAD box-like RNA helicase (Fragment)
81	Os02g0796300	GeneID:4331006	Similar to CCR4-NOT transcription complex subunit 7
82	Os02g0796500	GeneID:4331008	Similar to Two-component response regulator ARR11
83	Os02g0796600	GeneID:4331009	Esterase/lipase/thioesterase domain containing protein
84	Os02g0796900	GeneID:4331011	Similar to 60S ribosomal protein L39
85	Os02g0797100	GeneID:4331013	Similar to Dehydration responsive element binding protein
86	Os02g0797300	GeneID:4331015	Similar to Plasma membrane H+-ATPase (EC 3.6.1.3)
87	Os02g0797500	GeneID:4331017	Similar to Plastidic aspartate aminotransferase
88	Os02g0797700	GeneID:4331019	Nonaspanin (TM9SF) family protein
89	Os02g0798100	GeneID:4331021	N-acetylglucosaminyltransferase II family protein
90	Os02g0798600	GeneID:4331024	Similar to RING finger protein 12
91	Os02g0798700	GeneID:4331025	Neurochondrin family protein
92	Os02g0799000	GeneID:4331028	Similar to DNA-binding protein phosphatase 2C
93	Os02g0799400	GeneID:9271692	Non-protein coding transcript, unclassifiable transcript
94	Os02g0800000	GeneID:4331034	Similar to PRLI-interacting factor L (Fragment)
95	Os02g0800100	GeneID:4331035	Proteasome maturation factor UMP1 family protein
96	Os02g0800550	GeneID:9272423	Similar to NADH dehydrogenase
97	Os02g0800500	GeneID:9266437	Similar to Cyclin-B1-4
98	Os02g0801700	GeneID:9268003	Zinc finger, BED-type predicted domain containing protein
99	Os02g0802200	GeneID:4331042	Glycoside hydrolase family 79, N-terminal protein
100	Os02g0802400	GeneID:4331043	EF-Hand type domain containing protein
101	Os02g0802500	GeneID:4331044	Similar to H(+)-translocating (Pyrophosphate-ENERGIZED) inorganic pyrophosphatase beta-1
102	Os02g0802800	GeneID:9271807	Armadillo-like helical domain containing protein
103	Os02g0803200	GeneID:4331046	Similar to 30S ribosomal protein S15
104	Os02g0803400	GeneID:4331048	Vacuolar protein sorting 55 family protein
105	Os02g0803600	GeneID:4331049	Longin-like domain containing protein
106	Os02g0803700	GeneID:4331050	Similar to 26S protease regulatory subunit 6A homolog (TAT-binding protein homolog 1) (TBP-1)
107	Os02g0803900	GeneID:4331051	Similar to UDP-glycosyltransferase 91D1
108	Os02g0804150	GeneID:9272265	Ribosomal protein S30 family protein
109	Os02g0804300	GeneID:4331056	SAM (and some other nucleotide) binding motif domain containing protein
110	Os02g0804500	GeneID:4331058	Chaperone DnaJ family protein
111	Os02g0804600	GeneID:9268394	Molybdenum cofactor biosynthesis domain containing protein
112	Os02g0804900	GeneID:4331059	Ribonucleotide reductase large subunit family protein
113	Os02g0805100	GeneID:4331061	Similar to Auxin-responsive protein IAA12 (Indoleacetic acid-induced protein 12) (BODENLOS protein)
114	Os02g0805400	GeneID:4331064	Galactose oxidase, central domain containing protein
115	Os02g0805500	GeneID:4331065	Similar to PAP-specific phosphatase HAL2-like (3'(2'),5'-bisphosphate nucleotidase)
116	Os02g0805600	GeneID:4331066	Similar to Alcohol dehydrogenase, zinc-containing
117	Os02g0805800	GeneID:4331068	ABC-1 domain containing protein
118	Os02g0805900	GeneID:4331069	Dcp2, box A domain containing protein
119	Os02g0806000	GeneID:4331070	GCN5-related N-acetyltransferase domain containing protein
120	Os02g0806700	GeneID:4331074	Similar to Retroelement pol polyprotein-like
121	Os02g0806900	GeneID:4331075	Aminotransferase, class I and II domain containing protein
122	Os02g0807000	GeneID:4331076	Similar to Phosphoenolpyruvate carboxylase kinase
123	Os02g0807100	GeneID:4331077	Similar to Wall-associated kinase-like protein
124	Os02g0807900	GeneID:4331082	Similar to Serine threonine kinase
125	Os02g0808800	GeneID:4331085	Similar to Cinnamoyl-CoA reductase
126	Os02g0809100	GeneID:4331086	Octicosapeptide/Phox/Bem1p domain containing protein
127	Os02g0809900	GeneID:4331091	Quinoprotein amine dehydrogenase, beta chain-like domain containing protein
128	Os02g0810400	GeneID:4331096	Similar to Dual specificity kinase 1
129	Os02g0810900	GeneID:4331098	Similar to NAC-domain containing protein 21/22 (ANAC021) (ANAC022). Splice isoform 2
130	Os02g0811101	GeneID:9266779	ATPase, P-type, K/Mg/Cd/Cu/Zn/Na/Ca/Na/H-transporter family protein
131	Os02g0811400	GeneID:4331101	NAD-dependent epimerase/dehydratase family protein
132	Os02g0811600	GeneID:9267340	Similar to Cinnamoyl-CoA reductase (EC 1.2.1.44)
133	Os02g0812000	GeneID:4331103	NAD-dependent epimerase/dehydratase family protein
134	Os02g0812400	GeneID:4331104	Nucleotidyl transferase domain containing protein
135	Os02g0812500	GeneID:4331105	Cyclin-like F-box domain containing protein
136	Os02g0813133	GeneID:9271936	Galactose-binding like domain containing protein
137	Os02g0813600	GeneID:4331113	Very-long-chain 3-ketoacyl-CoA synthase family protein
138	Os02g0814100	GeneID:4331116	Lecithin:cholesterol acyltransferase family protein
139	Os02g0814200	GeneID:4331117	Similar to CER1-like gene protein (Fragment)
140	Os02g0814300	GeneID:4331118	Cytochrome c, monohaem domain containing protein
141	Os02g0814700	GeneID:4331122	60S ribosomal protein L17 [Oryza sativa (japonica cultivar-group)]
142	Os02g0814800	GeneID:4331123	Glutathione S-transferase, C-terminal-like domain containing protein
143	Os02g0814900	GeneID:4331124	Probable nicotinate-nucleotide adenylyltransferase family protein
144	Os02g0815100	GeneID:4331126	C2 calcium/lipid-binding region, CaLB domain containing protein
145	Os02g0815200	GeneID:4331127	Similar to 29 kDa ribonucleoprotein, chloroplast precursor (RNA-binding protein cp29)
146	Os02g0815500	GeneID:4331130	Alcohol dehydrogenase class III (EC 1.1.1.1) (Glutathione-dependent formaldehyde dehydrogenase)
147	Os02g0815600	GeneID:4331131	Diphthamide synthesis DPH2 protein family protein
148	Os02g0815700	GeneID:9269176	Similar to C-terminal protease precursor; supported by AK065514
149	Os02g0815800	GeneID:4331133	Nucleic acid-binding, OB-fold domain containing protein
150	Os02g0816000	GeneID:4331135	C2 domain containing protein
151	Os02g0816100	GeneID:4331136	HAD-superfamily hydrolase, subfamily IA, variant 2 protein
152	Os02g0816200	GeneID:4331137	Lipolytic enzyme, G-D-S-L family protein
153	Os02g0816300	GeneID:4331138	Armadillo-like helical domain containing protein
154	Os02g0816500	GeneID:4331140	Tubulin binding cofactor A family protein
155	Os02g0817000	GeneID:4331145	Myb, DNA-binding domain containing protein
156	Os02g0817700	GeneID:4331150	Similar to 3-ketoacyl-CoA thiolase (Fragment)
157	Os02g0817800	GeneID:4331151	Similar to Telomere binding protein-1
158	Os02g0818000	GeneID:4331153	CBS domain containing protein
159	Os02g0817900	GeneID:4331153	Cytochrome P450 family protein
160	Os02g0818800	GeneID:4331156	Protein prenyltransferase domain containing protein
161	Os02g0818900	GeneID:4331157	Heavy metal transport/detoxification protein domain containing protein
162	Os02g0819100	GeneID:4331158	Zinc finger, DHHC-type domain containing protein
163	Os02g0819200	GeneID:4331159	Thioredoxin domain 2 containing protein
164	Os02g0819300	GeneID:4331160	Similar to Maternal protein pumilio
165	Os02g0819600	GeneID:4331163	Protein kinase domain containing protein
166	Os02g0819700	GeneID:4331164	Zinc finger, Zim17-type family protein
167	Os02g0820000	GeneID:4331166	Similar to Serine/threonine protein phosphatase
168	Os02g0820300	GeneID:4331168	Protein prenyltransferase domain containing protein
169	Os02g0820400	GeneID:4331169	Transferase family protein
170	Os02g0820500	GeneID:4331170	Similar to LOB domain protein 17
171	Os02g0820700	GeneID:4331172	Similar to Bet1-like SNARE 1-1 (AtBET11) (Bet1/Sft1-like SNARE 14a) (AtBS14a)
172	Os02g0820800	GeneID:4331173	HMG-I and HMG-Y, DNA-binding domain containing protein
173	Os02g0820900	GeneID:4331174	Similar to Ethylene receptor
174	Os02g0821200	GeneID:4331176	Ribosomal L28e protein family protein
175	Os02g0821500	GeneID:4331178	Multi antimicrobial extrusion protein MatE family protein
176	Os02g0821800	GeneID:4331181	Similar to Fibrillarin (Fragment)
177	Os02g0822100	GeneID:4331184	Citrate transporter family protein
178	Os02g0822200	GeneID:4331185	Peptidase C12, ubiquitin carboxyl-terminal hydrolase 1 family protein
179	Os02g0822300	GeneID:4331186	KH domain containing protein
180	Os02g0822400	GeneID:4331187	No apical meristem (NAM) protein domain containing protein
181	Os02g0822500	GeneID:4331188	Similar to Junctophilin-2 (Junctophilin type 2) (JP-2)
182	Os02g0822600	GeneID:4331189	Similar to Chloroplast 50S ribosomal protein L9 (Fragment)
183	Os02g0822700	GeneID:4331190	AMP-dependent synthetase and ligase domain containing protein
184	Os02g0822800	GeneID:4331191	Galactose oxidase, central domain containing protein
185	Os02g0823000	GeneID:4331193	Peptidase A22B, minor histocompatibility antigen H13 family protein
186	Os02g0823100	GeneID:4331194	Similar to Plasma membrane intrinsic protein (Plasma membrane integral protein ZmPIP1-5)
187	Os02g0823400	GeneID:4331197	Similar to S-adenosyl-L-methionine: beta-alanine
188	Os02g0824300	GeneID:4331204	HMG-I and HMG-Y, DNA-binding domain containing protein
189	Os02g0826100	GeneID:4331214	Similar to RNA helicase (Fragment)
190	Os02g0826200	GeneID:4331215	dTDP-4-dehydrorhamnose reductase family protein
191	Os02g0826500	GeneID:9266599	Similar to ATPase components of ABC transporters with duplicated ATPase domains
192	Os02g0826600	GeneID:4331218	Leucine-rich repeat, typical subtype containing protein
193	Os02g0828500	GeneID:4331231	Tetratricopeptide-like helical domain containing protein
194	Os02g0828533	GeneID:9270603	HAT dimerisation domain containing protein
195	Os02g0828600	GeneID:9267993	TCP transcription factor family protein
196	Os02g0829200	GeneID:4331237	C2 calcium/lipid-binding region, CaLB domain containing protein
197	Os02g0829500	GeneID:4331239	Beta-lactamase-like domain containing protein
198	Os02g0829800	GeneID:4331241	Protein prenyltransferase domain containing protein
199	Os02g0829900	GeneID:4331242	Similar to BRICK1
200	Os02g0830000	GeneID:4331243	Protein prenyltransferase domain containing protein
201	Os02g0830100	GeneID:4331244	Similar to Oligopeptidase A
202	Os02g0830200	GeneID:4331245	Similar to ZmRR2 protein (Response regulator
203	Os02g0830700	GeneID:4331246	Leucine rich repeat, N-terminal domain containing protein
204	Os02g0831300	GeneID:4331250	Armadillo-like helical domain containing protein
205	Os02g0831500	GeneID:4331252	Similar to Sucrose synthase
206	Os02g0831600	GeneID:4331253	AGO1 homologous protein
207	Os02g0831700	GeneID:4331254	Similar to Phospholipase A2 precursor (EC 3.1.1.4) (Phosphatidylcholine 2- acylhydrolase) (Group IB phospholipase A2)
208	Os02g0831800	GeneID:4331255	Similar to 3-hydroxy-3-methylglutaryl-coenzyme A reductase 2
209	Os02g0832000	GeneID:4331257	Similar to Calmodulin-like-domain protein kinase
210	Os02g0831900	GeneID:4331256	Similar to Calcium dependent protein kinase
211	Os02g0832150	GeneID:9266473	Zinc finger, RING-type domain containing protein
212	Os02g0832400	GeneID:4331259	Similar to Callose synthase 1 catalytic subunit
213	Os02g0832700	GeneID:4331262	Similar to Metal tolerance protein C2 (AtMTPc2)
214	Os02g0832800	GeneID:4331263	Similar to Alpha-1,3-mannosyl-glycoprotein beta-1,2-N- acetylglucosaminyltransferase (EC 2.4.1.101)
215	Os02g0833300	GeneID:4331267	Tumour susceptibility gene 101 family protein
216	Os02g0833500	GeneID:4331269	Sodium/hydrogen exchanger family protein
217	Os02g0833600	GeneID:4331270	Similar to Basic leucine zipper transcription factor (Fragment)
218	Os02g0833900	GeneID:4331271	Similar to Peroxidase 64 precursor (EC 1.11.1.7)
219	Os02g0834000	GeneID:4331272	Similar to Rop4 small GTP binding protein
220	Os02g0834700	GeneID:4331275	Similar to Cell division inhibitor

## Sheet: RM22(3)
	Supplementary Table S7: Candidate genes spanning ~5 Mb region of associated SSR marker
S.No.	Locus id	Gene id	Name of the gene/function
1	Os03g0100150	GeneID:9271595	Pectinesterase inhibitor domain containing protein
2	Os03g0100200	GeneID:9266628	Transcriptional coactivator/pterin dehydratase family protein
3	Os03g0100300	GeneID:4331278	Peptidyl-prolyl cis-trans isomerase, cyclophilin type domain containing protein
4	Os03g0100400	GeneID:4331279	Similar to DNA repair endonuclease UVH1 (EC 3.1.-.-) (Ultraviolet hypersensitive 1) (AtRAD1) (DNA excision repair protein XP-F homolog
5	Os03g0100500	GeneID:4331280	Similar to TAR RNA loop binding protein (TAR (HIV) RNA binding protein 1)
6	Os03g0100800	GeneID:4331281	Plasma membrane H+-ATPase (EC 3.6.1.3)
7	Os03g0101000	GeneID:4331283	Similar to Adenosine monophosphate binding protein 1 AMPBP1
8	Os03g0101100	GeneID:4331284	Similar to Palmitoyl-protein thioesterase-like
9	Os03g0101200	GeneID:4331285	Protein kinase-like domain containing protein
10	Os03g0101400	GeneID:4331287	Hexose transporter
11	Os03g0101600	GeneID:4331289	Similar to Quinone oxidoreductase
12	Os03g0101900	GeneID:4331292	Similar to Phosphatidylserine decarboxylase
13	Os03g0102100	GeneID:4331294	Formyltetrahydrofolate deformylase family protein
14	Os03g0102200	GeneID:4331295	Similar to DNA-directed RNA polymerase II 14.5 kDa
15	Os03g0102500	GeneID:4331298	Similar to Beta-expansin precursor (Fragment)
16	Os03g0102700	GeneID:4331300	Beta-expansin precursor
17	Os03g0103000	GeneID:9271131	TGF-beta receptor, type I/II extracellular region family protein
18	Os03g0103100	GeneID:4331301	Similar to Physical impedance induced protein
19	Os03g0103300	GeneID:4331303	Plant lipid transfer/seed storage/trypsin-alpha amylase inhibitor domain containing protein
20	Os03g0103400	GeneID:4331304	GRAS transcription factor domain containing protein
21	Os03g0104000	GeneID:4331308	Similar to Centromere protein
22	Os03g0104100	GeneID:4331309	Protein phosphatase 2C-like domain containing protein
23	Os03g0105600	GeneID:4331315	Similar to Tubulin beta-2 chain (Beta-2 tubulin)
24	Os03g0106300	GeneID:4331321	PAIR1 protein (HOMOLOGOUS PAIRING ABERRATION IN RICE MEIOSIS 1 protein)
25	Os03g0106400	GeneID:4331322	Similar to Branched-chain-amino-acid aminotransferase 5, chloroplast precursor
26	Os03g0106700	GeneID:4331324	Similar to Beta-expansin
27	Os03g0107100	GeneID:9267906	ATPase, P-type, K/Mg/Cd/Cu/Zn/Na/Ca/Na/H-transporter family protein
28	Os03g0107300	GeneID:4331328	Citrate transporter family protein
29	Os03g0107900	GeneID:4331334	Exostosin-like family protein
30	Os03g0108000	GeneID:4331335	Similar to Dual specificity phosphatase Cdc25 (EC 3.1.3.48) (Arath;CDC25)
31	Os03g0108300	GeneID:4331336	Similar to Cellulase
32	Os03g0108400	GeneID:4331337	Snf7 family protein
33	Os03g0108500	GeneID:4331338	Similar to 4,4-dimethyl-sterol C4-methyl-oxidase (Fragment)
34	Os03g0108600	GeneID:4331339	DEAD/DEAH box helicase, N-terminal domain containing protein
35	Os03g0108800	GeneID:4331341	Similar to Cell division control protein 2 homolog
36	Os03g0109000	GeneID:4331342	Similar to NAC domain protein
37	Os03g0109300	GeneID:4331344	Similar to Lysine decarboxylase-like protein
38	Os03g0109400	GeneID:4331345	Homeobox domain containing protein
39	Os03g0109500	GeneID:4331346	Similar to 40S ribosomal protein S17-4
40	Os03g0109600	GeneID:4331347	Similar to Transcription factor homolog BTF3-like protein
41	Os03g0109900	GeneID:4331350	Peptidase, trypsin-like serine and cysteine domain containing protein
42	Os03g0110200	GeneID:4331351	Similar to mutator-like transposase [Oryza sativa (japonica cultivar-group)]
43	Os03g0110500	GeneID:4331354	KIP1-like domain containing protein
44	Os03g0110600	GeneID:9267060	Peptidoglycan-binding LysM domain containing protein
45	Os03g0110800	GeneID:4331357	Similar to DNA methyltransferase
46	Os03g0111100	GeneID:4331360	Similar to Dihydrofolate synthetase /folylpolyglutamate synthetase
47	Os03g0111200	GeneID:4331361	Similar to Remorin
48	Os03g0111300	GeneID:4331362	Nonspecific lipid-transfer protein 2 (nsLTP2) (7 kDa lipid transfer protein)
49	Os03g0111400	GeneID:4331363	Heavy metal transport/detoxification protein domain containing protein
50	Os03g0111500	GeneID:4331364	Similar to TA6 protein (Fragment)
51	Os03g0111700	GeneID:9271386	Similar to Valyl-tRNA synthetase
52	Os03g0111800	GeneID:4331367	WD40-like domain containing protein
53	Os03g0112400	GeneID:4331370	AP2 clathrin adaptor, alpha and beta chain, appendage domain containing protein
54	Os03g0112700	GeneID:4331372	Zinc finger, CCCH-type domain containing protein
55	Os03g0112900	GeneID:4331374	Similar to Aldehyde 5-hydroxylase
56	Os03g0113000	GeneID:4331375	Protein kinase-like domain containing protein
57	Os03g0113100	GeneID:4331376	Thymidine kinase family protein
58	Os03g0113800	GeneID:4331380	Protein prenyltransferase domain containing protein
59	Os03g0114000	GeneID:4331382	Similar to Kinesin
60	Os03g0114200	GeneID:4331384	S1, IF1 type family protein
61	Os03g0114300	GeneID:4331385	Protein kinase-like domain containing protein
62	Os03g0114400	GeneID:4331386	Similar to Avr9/Cf-9 rapidly elicited protein 102(Fragment)
63	Os03g0114900	GeneID:4331390	Similar to putaive mitochondrial inner membrane protein [Oryza sativa (japonica cultivar-group)]
64	Os03g0115000	GeneID:4331391	Cupredoxin domain containing protein
65	Os03g0115100	GeneID:4331392	Mevalonate and galactokinase family protein
66	Os03g0115200	GeneID:4331393	Similar to Partner of Nob1; Pno1p; Yor145cp like KH
67	Os03g0115300	GeneID:4331394	Tetratricopeptide-like helical domain containing protein
68	Os03g0115400	GeneID:4331395	WD40-like domain containing protein
69	Os03g0115700	GeneID:4331397	Short-chain dehydrogenase/reductase SDR family protein
70	Os03g0116000	GeneID:4331399	60 kDa inner membrane insertion protein family protein
71	Os03g0116200	GeneID:9267662	Esterase/lipase/thioesterase domain containing protein
72	Os03g0116400	GeneID:4331402	Similar to Membrane protein
73	Os03g0116700	GeneID:4331405	Cyclin-like F-box domain containing protein; contains InterPro domain
74	Os03g0117000	GeneID:9272056	Dihydrodipicolinate reductase family protein
75	Os03g0117100	GeneID:4331408	Peroxisomal biogenesis factor 11 family protein
76	Os03g0117200	GeneID:4331409	Similar to Riboflavin biosynthesis protein RibD
77	Os03g0117300	GeneID:4331410	Beta-glucanase family protein
78	Os03g0117800	GeneID:4331411	Fructosamine kinase family protein
79	Os03g0117900	GeneID:4331412	Similar to Transcription factor
80	Os03g0118200	GeneID:4331414	UAA transporter family protein
81	Os03g0118450	GeneID:9271805	Peptidoglycan-binding LysM domain containing protein
82	Os03g0118600	GeneID:4331417	Similar to Dihydrodipicolinate reductase-like protein
83	Os03g0118700	GeneID:9271148	Alcohol oxidase family protein
84	Os03g0118900	GeneID:4331419	Armadillo-like helical domain containing protein
85	Os03g0119000	GeneID:4331420	Prolyl 4-hydroxylase, alpha subunit domain containing protein
86	Os03g0119100	GeneID:4331421	Similar to Phospholipase D beta 2
87	Os03g0119300	GeneID:4331422	Proteinase inhibitor, propeptide domain containing protein
88	Os03g0119500	GeneID:4331423	Similar to Callose synthase 1 catalytic subunit
89	Os03g0119700	GeneID:4331425	Tetratricopeptide-like helical domain containing protein
90	Os03g0120200	GeneID:4331430	Remorin, C-terminal region domain containing protein
91	Os03g0120900	GeneID:4331436	Similar to AP2 domain containing protein RAP2.8 (Fragment)
92	Os03g0121200	GeneID:4331437	Similar to Peroxidase 1
93	Os03g0121700	GeneID:4331439	Similar to Nascent polypeptide-associated complex alpha subunit-like protein 3
94	Os03g0121800	GeneID:4331440	Double-stranded RNA binding domain containing protein
95	Os03g0122000	GeneID:4331441	Protein kinase-like domain containing protein
96	Os03g0122200	GeneID:4331442	Similar to 50S ribosomal protein L11
97	Os03g0122300	GeneID:4331443	Similar to Flavanone 3-hydroxylase-like protein
98	Os03g0123100	GeneID:4331446	Similar to SUMO E2 conjugating enzyme SCE1
99	Os03g0123200	GeneID:4331447	RNA-binding region RNP-1 (RNA recognition motif)
100	Os03g0123300	GeneID:4331448	Similar to Cell cycle switch protein
101	Os03g0123500	GeneID:4331449	Similar to HOS66 protein
102	Os03g0123600	GeneID:4331450	Protein of unknown function Cys-rich family protein
103	Os03g0124000	GeneID:4331452	POX domain containing protein
104	Os03g0124200	GeneID:4331454	Similar to Pto-like protein kinase F
105	Os03g0124900	GeneID:4331458	Virulence factor, pectin lyase fold family protein
106	Os03g0125100	GeneID:4331460	Similar to Beta-ring hydroxylase (Fragment
107	Os03g0125300	GeneID:4331462	D111/G-patch domain containing protein
108	Os03g0126000	GeneID:4331468	Similar to Phosphorybosyl anthranilate transferase
109	Os03g0126100	GeneID:4331469	Similar to Arabidopsis thaliana DNA, 40 kb surrounding ACS1 locus
110	Os03g0127500	GeneID:4331479	Eukaryotic transcription factor, DNA-binding domain
111	Os03g0127900	GeneID:4331483	Sodium/hydrogen exchanger family protein
112	Os03g0128100	GeneID:4331485	Similar to Callose synthase 1 catalytic subunit
113	Os03g0128500	GeneID:4331489	Similar to DNA polymerase delta small subunit
114	Os03g0128700	GeneID:4331490	Calcium-dependent protein kinase, isoform 11
115	Os03g0128900	GeneID:9266772	Major facilitator superfamily protein
116	Os03g0129000	GeneID:4331492	Phospho-ethanolamine N-methyltransferase family protein
117	Os03g0129100	GeneID:4331493	Seven transmembrane protein MLO2
118	Os03g0129300	GeneID:4331495	Similar to Glyceraldehyde-3-phosphate dehydrogenase
119	Os03g0129800	GeneID:4331498	Homeodomain-like containing protein
120	Os03g0129900	GeneID:4331499	NADH-ubiquinone oxidoreductase B18 subunit family protein
121	Os03g0130100	GeneID:4331500	Similar to Acyl-activating enzyme 11
122	Os03g0130300	GeneID:4331501	Similar to Cp-thionin
123	Os03g0130400	GeneID:4331502	Adenylate kinase, subfamily protein
124	Os03g0130500	GeneID:4331503	EPS15 homology (EH) domain containing protein
125	Os03g0131000	GeneID:4331507	Similar to Avr9/Cf-9 induced kinase 1
126	Os03g0131100	GeneID:4331508	Plant regulator RWP-RK domain containing protein
127	Os03g0131200	GeneID:4331509	Similar to Catalase isozyme 2
128	Os03g0131300	GeneID:4331510	Ubiquitin domain containing protein
129	Os03g0131400	GeneID:4331511	Poly-A polymerase/tRNA nucleotidyltransferase family protein
130	Os03g0131500	GeneID:4331512	Vitamin K epoxide reductase domain containing protein
131	Os03g0132000	GeneID:4331515	Similar to 4-coumarate-CoA ligase-like protein
132	Os03g0133400	GeneID:4331523	Peptidoglycan-binding LysM domain containing protein
133	Os03g0133500	GeneID:4331524	Similar to Adenosine monophosphate binding protein
134	Os03g0133900	GeneID:4331528	Similar to Serine acetyltransferase
135	Os03g0134300	GeneID:4331530	Similar to ATP phosphoribosyl transferase
136	Os03g0134566	GeneID:9268092	Cytochrome P450 family protein
137	Os03g0134900	GeneID:4331532	Similar to Glutathione S-transferase GSTF14 (Fragment)
138	Os03g0135100	GeneID:4331533	Glutathione S-transferase GSTF15
139	Os03g0135400	GeneID:4331536	Cyclin-like F-box domain containing protein
140	Os03g0135600	GeneID:4331537	Ankyrin repeat containing protein
141	Os03g0135700	GeneID:4331538	Basic helix-loop-helix dimerisation region bHLH domain containing protein
142	Os03g0136200	GeneID:4331540	24-methylenesterol C-methyltransferase 2 (EC 2.1.1.143) (24-sterol C- methyltransferase 2)
143	Os03g0136400	GeneID:4331542	Similar to Inorganic phosphate transporter 1
144	Os03g0137200	GeneID:4331548	Protein phosphatase 2C-like domain containing protein
145	Os03g0137700	GeneID:4331553	Mg2+ transporter protein, CorA-like family protein
146	Os03g0138000	GeneID:4331555	Protein prenyltransferase domain containing protein
147	Os03g0138200	GeneID:4331557	Cytochrome P450 family protein
148	Os03g0139100	GeneID:4331562	60S ribosomal protein L17 [Oryza sativa (japonica cultivar-group)
149	Os03g0139200	GeneID:4331563	Cytochrome c region domain containing protein
150	Os03g0140700	GeneID:4331573	Tetratricopeptide-like helical domain containing protein
151	Os03g0141000	GeneID:9266412	Ribosomal protein L21e family protein
152	Os03g0141200	GeneID:4331577	Similar to Beta-amylase PCT-BMYI
153	Os03g0143400	GeneID:4331590	Similar to mitochondrial chaperonin-60 [Oryza sativa (japonica cultivar-group)]
154	Os03g0143600	GeneID:4331591	Similar to Inhibitor of growth protein
155	Os03g0144500	GeneID:4331597	Similar to Xyloglucan galactosyltransferase
156	Os03g0145300	GeneID:4331601	Glycosyl transferase, family 14 protein
157	Os03g0146300	GeneID:4331610	Similar to Cyclin-dependent kinases regulatory subunit
158	Os03g0147400	GeneID:4331617	Citrate transporter family protein
159	Os03g0147900	GeneID:9271486	Peptidase S26A, signal peptidase I family protein
160	Os03g0149100	GeneID:9271993	Adventitious rootless1 (LOB domain protein)
161	Os03g0149400	GeneID:4331630	Protein prenyltransferase domain containing protein
162	Os03g0150200	GeneID:4331633	Similar to Ethylene-responsive transcription factor
163	Os03g0150500	GeneID:4331634	Similar to Phosphate transporter 6
164	Os03g0150800	GeneID:4331637	High affinity phosphate transporter 2
165	Os03g0151800	GeneID:4331645	Similar to Cell division control protein 48 homolog
166	Os03g0153400	GeneID:4331656	Fe-S metabolism associated SufE family protein
167	Os03g0153500	GeneID:4331657	Aromatic-ring hydroxylase family protein
168	Os03g0155300	GeneID:4331665	Similar to Alpha-expansin precursor
169	Os03g0156500	GeneID:4331669	Lupus La protein family protein
170	Os03g0158200	GeneID:4331680	Helicase, C-terminal domain containing protein
171	Os03g0158300	GeneID:4331681	Galactose mutarotase-like domain containing protein
172	Os03g0158500	GeneID:4331683	YT521-B-like protein family protein
173	Os03g0158900	GeneID:9271906	Protein prenyltransferase domain containing protein
174	Os03g0166200	GeneID:4331736	Similar to Prolyl 4-hydroxylase alpha-1 subunit-like protein
175	Os03g0166800	GeneID:4331740	Endonuclease/exonuclease/phosphatase domain containing protein
176	Os03g0167100	GeneID:4331742	Ribosomal protein S28e family protein
177	Os03g0168600	GeneID:4331756	Cytochrome P450 family protein
178	Os03g0168900	GeneID:4331759	Ribosomal L32p protein family protein
179	Os03g0169100	GeneID:4331761	Ribulose-phosphate 3-epimerase, chloroplast precursor
180	Os03g0169500	GeneID:4331764	Similar to Cellulose synthase-like A4
181	Os03g0172000	GeneID:4331780	Peptidase S59, nucleoporin family protein
182	Os03g0175200	GeneID:4331797	Mitochondrial substrate carrier family protein

## Sheet: RM55(3)
	Supplementary Table S7: Candidate genes spanning ~5 Mb region of associated SSR marker
S.No.	Locus id	Gene id	Name of the gene/function
1	Os03g0293400	GeneID:4332518	Similar to Aprataxin (Forkhead-associated domain histidine triad-like protein) (FHA-HIT). Splice isoform 6
2	Os03g0293500	GeneID:4332519	Similar to Pyruvate decarboxylase isozyme 3 (EC 4.1.1.1) (PDC) (Fragment)
3	Os03g0293900	GeneID:4332521	GroEL-like chaperone, ATPase domain containing protein
4	Os03g0294200	GeneID:4332523	Similar to Fructose-6-phosphate-2-kinase/fructose-2, 6-bisphosphatase
5	Os03g0294300	GeneID:4332524	Homeodomain-like containing protein
6	Os03g0294600	GeneID:4332526	Similar to Importin-beta1
7	Os03g0294700	GeneID:4332527	Similar to Ethylene-overproduction protein 1
8	Os03g0294800	GeneID:4332528	Similar to Ser-thr protein kinase (Fragment)
9	Os03g0294900	GeneID:4332529	Similar to Ubiquitin-activating enzyme E1 3
10	Os03g0295400	GeneID:4332531	Similar to Ferredoxin
11	Os03g0295500	GeneID:4332532	CHCH domain containing protein
12	Os03g0295600	GeneID:4332533	Protein kinase-like domain containing protein
13	Os03g0295800	GeneID:4332535	Gamma interferon inducible lysosomal thiol reductase GILT family protein
14	Os03g0296000	GeneID:9267500	Myb, DNA-binding domain containing protein
15	Os03g0296300	GeneID:4332537	Mitochondrial import inner membrane translocase, subunit Tim17/22 family protein
16	Os03g0296400	GeneID:4332538	Similar to Eukaryotic translation initiation factor 2 subunit 1 (Eukaryotic translation initiation factor 2 alpha subunit) (eIF-2-alpha) (EIF- 2alpha) (EIF-2A) (Fragment)
17	Os03g0296600	GeneID:4332540	Similar to ECA1 protein
18	Os03g0296800	GeneID:4332542	Mitochondrial substrate carrier family protein
19	Os03g0297000	GeneID:4332544	Protein of unknown function DUF538 family protein
20	Os03g0297100	GeneID:4332545	40S ribosomal protein S7
21	Os03g0297400	GeneID:4332547	Malonyl CoA-acyl carrier protein transacylase family protein
22	Os03g0297600	GeneID:4332548	Streptomyces cyclase/dehydrase family protein
23	Os03g0297700	GeneID:4332549	Similar to Ubiquitin ligase SINAT5 (EC 6.3.2.-) (Seven in absentia homolog 5)
24	Os03g0297900	GeneID:4332551	Similar to Laccase precursor (EC 1.10.3.2)
25	Os03g0298400	GeneID:4332553	Similar to 26S proteasome subunit 4-like protein (26S proteasome subunit AtRPT2a)
26	Os03g0298600	GeneID:4332555	Tetratricopeptide-like helical domain containing protein
27	Os03g0298800	GeneID:4332557	Similar to Spliceosomal protein
28	Os03g0299200	GeneID:4332559	Similar to Alcohol dehydrogenase (Fragment)
29	Os03g0299600	GeneID:4332560	Wound-induced WI12 family protein
30	Os03g0299800	GeneID:4332562	Protein of unknown function Cys-rich family protein
31	Os03g0299900	GeneID:4332563	Similar to Plastid aminotransferase (Fragment)
32	Os03g0300000	GeneID:4332564	Similar to Xyloglucan 6-xylosyltransferase (EC 2.4.2.39) (AtXT1)
33	Os03g0300200	GeneID:4332566	Similar to Ubiquitin-specific protease 16
34	Os03g0300300	GeneID:4332567	WD40-like domain containing protein
35	Os03g0300400	GeneID:4332568	Pathogen-related protein (JIOsPR10)
36	Os03g0300500	GeneID:4332569	Similar to Pectin methylesterase 6 (Fragment)
37	Os03g0300600	GeneID:4332570	Similar to Chaperone protein dnaJ
38	Os03g0300700	GeneID:4332571	Retrotransposon gag protein family protein
39	Os03g0300900	GeneID:4332572	Glycosyl transferase, family 8 protein
40	Os03g0301200	GeneID:4332574	Similar to COBRA-like protein 7 precursor
41	Os03g0301400	GeneID:4332575	Exonuclease domain containing protein
42	Os03g0301700	GeneID:4332577	Similar to Calmodulin-binding protein phosphatase
43	Os03g0301800	GeneID:4332578	Similar to Kinesin-like polypeptides 9 (Fragment)
44	Os03g0301950	GeneID:9267541	Peroxisomal biogenesis factor 11 family protein
45	Os03g0302200	GeneID:4332581	Zinc finger, RING-type domain containing protein
46	Os03g0303100	GeneID:4332586	Protein of unknown function DUF1645 family protein
47	Os03g0304400	GeneID:4332589	BRCT domain containing protein
48	Os03g0304500	GeneID:4332590	Heat shock protein DnaJ, N-terminal domain containing protein
49	Os03g0304800	GeneID:4332591	Lg106-like family protein
50	Os03g0305000	GeneID:4332592	Similar to AMP-binding protein
51	Os03g0305400	GeneID:4332595	Universal stress protein (Usp) family protein
52	Os03g0305500	GeneID:4332596	Argininosuccinate lyase domain containing protein
53	Os03g0305700	GeneID:4332598	Similar to Peptide chain release factor 2(Fragment)
54	Os03g0306200	GeneID:9272235	Galactosyl transferase family protein; Similar to Xyloglucan 6-xylosyltransferase (EC 2.4.2.39) (AtXT1)
55	Os03g0306400	GeneID:4332601	Similar to Lon protease homolog 2, mitochondrial precursor (EC 3.4.21.-)
56	Os03g0306700	GeneID:4332602	Eukaryotic transcription factor, DNA-binding domain containing protein
57	Os03g0306800	GeneID:4332603	Similar to CP12 (Fragment)
58	Os03g0306900	GeneID:4332604	TENA/THI-4 protein domain containing protein
59	Os03g0307100	GeneID:4332606	TolB, C-terminal domain containing protein
60	Os03g0307200	GeneID:4332607	Nicotianamine synthase 2 (EC 2.5.1.43) (S-adenosyl-L-methionine:S-adenosyl-L-methionine:S-adenosyl-methionine 3-amino-3-carboxypropyltransferase 2) (OsNAS2)
61	Os03g0307300	GeneID:4332608	Nicotianamine synthase 1 (EC 2.5.1.43) (S-adenosyl-L-methionine:S-adenosyl-L-methionine:S-adenosyl-methionine 3-amino-3-carboxypropyltransferase 1) (OsNAS1)
62	Os03g0307333	GeneID:9271183	Non-protein coding transcript, uncharacterized transcript
63	Os03g0307400	GeneID:4332609	Soluble quinoprotein glucose dehydrogenase domain containing protein
64	Os03g0307500	GeneID:9268580	Protein of unknown function DUF231, plant domain containing protein
65	Os03g0308000	GeneID:4332614	Ubiquitin-conjugating enzyme, E2 domain containing protein
66	Os03g0308100	GeneID:4332615	Peptidase S14, ClpP family protein
67	Os03g0308500	GeneID:4332617	DEAD/DEAH box helicase, N-terminal domain containing protein
68	Os03g0308800	GeneID:4332620
69	Os03g0309000	GeneID:4332622	Virulence factor, pectin lyase fold family protein
70	Os03g0309200	GeneID:4332623	Similar to Phytochrome B
71	Os03g0309400	GeneID:4332625	Pectinesterase family protein
72	Os03g0309800	GeneID:4332626	Similar to PPR2
73	Os03g0310000	GeneID:4332627	Lipolytic enzyme, G-D-S-L family protein
74	Os03g0310400	GeneID:4332628	Enoyl-CoA hydratase/isomerase domain containing protein
75	Os03g0310500	GeneID:4332629	CAP protein family protein
76	Os03g0310600	GeneID:4332630	Protein of unknown function DUF247, plant family protein
77	Os03g0310800	GeneID:4332631	Similar to Hypersensitive reaction associated Ca2+-binding protein
78	Os03g0311401	GeneID:9270073	Soluble quinoprotein glucose dehydrogenase domain containing protein
79	Os03g0311600	GeneID:4332635	Helix-loop-helix DNA-binding domain containing protein
80	Os03g0312300	GeneID:4332636	Protein of unknown function DUF26 domain containing protein
81	Os03g0312500	GeneID:9269611	Similar to Inhibitor of apoptosis-like protein
82	Os03g0312600	GeneID:4332638	Similar to XPA-binding protein 1 (HUSSY-23)
83	Os03g0313000	GeneID:4332639	Similar to NADH-ubiquinone oxidoreductase (Fragment)
84	Os03g0313100	GeneID:4332640	Similar to ANT-like protein
85	Os03g0313200	GeneID:9272301	PAP/25A core domain containing protein
86	Os03g0313600	GeneID:4332642	Similar to Genes for GrpE, DnaK and DnaJ, complete and partial cds. (Fragment)
87	Os03g0314100	GeneID:4332645	Helicase, C-terminal domain containing protein
88	Os03g0314200	GeneID:4332646	Cas1p-like family protein
89	Os03g0314700	GeneID:4332649	Nitrogen-fixing NifU, C-terminal domain containing protein
90	Os03g0314800	GeneID:4332650	Plant neutral invertase family protein
91	Os03g0315400	GeneID:4332651	Similar to Typical P-type R2R3 Myb protein (Fragment)
92	Os03g0315800	GeneID:4332652	Similar to 30S ribosomal protein S1, chloroplast precursor (CS1)
93	Os03g0316200	GeneID:4332654	Similar to Galactinol synthase (Fragment)
94	Os03g0316900	GeneID:4332655	Similar to NBD-like protein
95	Os03g0317000	GeneID:4332656	Similar to High-glucose-regulated protein 8-like
96	Os03g0317200	GeneID:9268008	Zinc finger, SWIM-type domain containing protein
97	Os03g0317300	GeneID:4332657	Peptidase A1, pepsin family protein
98	Os03g0318500	GeneID:4332659	Similar to Glucose-6-phosphate 1-dehydrogenase, chloroplast precursor (EC 1.1.1.49) (G6PD)
99	Os03g0318600	GeneID:4332660	Similar to Transcription factor HBP-1b(C38) (Fragment)
100	Os03g0319100	GeneID:4332663	Similar to SNF1 kinase complex anchoring protein (Fragment)
101	Os03g0319300	GeneID:4332664	Calmodulin (CaM)
102	Os03g0319400	GeneID:4332665	CIPK-like protein 1 (EC 2.7.1.37) (OsCK1)
103	Os03g0320000	GeneID:4332667	Similar to Small basic membrane integral protein ZmSIP2-1
104	Os03g0320200	GeneID:9271476	Alpha-L-arabinofuranosidase, C-terminal domain containing protein
105	Os03g0320400	GeneID:4332670	SRA-YDG domain containing protein
106	Os03g0320500	GeneID:9269723	VQ domain containing protein
107	Os03g0320800	GeneID:4332673	Protein kinase domain containing protein
108	Os03g0320900	GeneID:4332674	Guanylate kinase family protein
109	Os03g0321000	GeneID:4332675	Similar to Steroid membrane binding protein-like
110	Os03g0321300	GeneID:4332677	Cyclin-like F-box domain containing protein
111	Os03g0321400	GeneID:4332678	Protein of unknown function DUF1692 domain containing protein
112	Os03g0321500	GeneID:4332679	Protein of unknown function DUF630 domain containing protein
113	Os03g0321700	GeneID:4332680	Similar to WRKY transcription factor 55
114	Os03g0321900	GeneID:4332682	CMP/dCMP deaminase, zinc-binding domain containing
115	Os03g0322000	GeneID:4332683	Similar to Centromere protein-like protein (Fragment)
116	Os03g0322500	GeneID:4332685	Similar to 14 kDa zinc-binding protein (Protein kinase C inhibitor) (PKCI)
117	Os03g0322800	GeneID:4332687	Engulfment and cell motility, ELM domain containing protein
118	Os03g0322900	GeneID:4332688	Apolipoprotein/apolipophorin domain containing protein
119	Os03g0323200	GeneID:4332690	Similar to Protoporphyrin IX Mg-chelatase subunit precursor
120	Os03g0323350	GeneID:9267327	Similar to Beta-glucosidase
121	Os03g0323500	GeneID:4332692	Arf GTPase activating protein family protein
122	Os03g0323800	GeneID:4332694	Similar to ISP42-like protein (Fragment)
123	Os03g0323900	GeneID:4332695	Peptidase, trypsin-like serine and cysteine domain containing protein
124	Os03g0324300	GeneID:4332697	Similar to EIL3
125	Os03g0324600	GeneID:4332698	Disease resistance protein family protein
126	Os03g0324700	GeneID:4332699	Exostosin-like family protein
127	Os03g0325000	GeneID:4332702	Pyruvate kinase family protein
128	Os03g0325300	GeneID:9270762	Plant inhibitor of proteinase and amylase family protein
129	Os03g0325500	GeneID:4332704	Similar to Phosphate starvation regulator protein (Regulatory protein of P- starvation acclimation response Psr1)
130	Os03g0325600	GeneID:4332705	Homeodomain-like containing protein
131	Os03g0325700	GeneID:4332706	Ricin B-related lectin domain containing protein
132	Os03g0326000	GeneID:4332708	Phospholipid-transporting ATPase 1 (EC 3.6.3.1) (Aminophospholipid flippase 1)
133	Os03g0326500	GeneID:4332712	Similar to Thioredoxin-like 1
134	Os03g0326600	GeneID:4332713	RNA-binding region RNP-1 (RNA recognition motif) domain containing protein
135	Os03g0327100	GeneID:4332714	Similar to CUC1
136	Os03g0327800	GeneID:4332717	No apical meristem (NAM) protein domain containing protein
137	Os03g0328000	GeneID:4332718	Dedicator of cytokinesis family protein
138	Os03g0328100	GeneID:4332719	Similar to Axi 1 (Auxin-independent growth promoter)-like protein
139	Os03g0328400	GeneID:4332721	Similar to Apyrase GS50 (Fragment)
140	Os03g0328900	GeneID:4332722	Zinc finger, CCCH-type domain containing protein
141	Os03g0329500	GeneID:4332724	Similar to Endo-1,4-beta-glucanase (EC 3.2.1.4
142	Os03g033020	GeneID:4332728	Similar to 2,3-bisphosphoglycerate-independent phosphoglycerate mutase (EC 5.4.2.1)
143	Os03g0330300	GeneID:4332729	Viral attachment protein, fibre shaft repeat containing protein
144	Os03g0331700	GeneID:4332731	Similar to Avr9/Cf-9 rapidly elicited protein 31
145	Os03g0332000	GeneID:4332734	Cytochrome P450 family protein
146	Os03g0332400	GeneID:4332736	Similar to Hydroxyacylglutathione hydrolase cytoplasmic (EC 3.1.2.6) (Glyoxalase II) (Glx II)
147	Os03g0332500	GeneID:4332737	Acid phosphatase (Class B) family protein
148	Os03g0332700	GeneID:4332739	Similar to ABC Transporter, ATP binding component
149	Os03g0333100	GeneID:4332742	Protein of unknown function DUF663 domain containing protein
150	Os03g0333200	GeneID:4332743	Similar to Resistance protein candidate (Fragment)
151	Os03g0334000	GeneID:4332748	Similar to Ribosomal protein S6 kinase
152	Os03g0334100	GeneID:4332749	Photosynthetic reaction centre, H-chain, cytoplasmic domain containing protein
153	Os03g0334700	GeneID:4332752	Similar to Potential phospholipid-transporting ATPase VB (EC 3.6.3.1)
154	Os03g0334800	GeneID:4332753	Lung seven transmembrane receptor family protein
155	Os03g0335200	GeneID:4332755	Similar to WRKY1 (WRKY transcription factor 17)
156	Os03g0335300	GeneID:4332756	Similar to Vacuolar sorting receptor homolog (Fragment)
157	Os03g0335600	GeneID:4332758	Similar to Valyl-tRNA synthetase (EC 6.1.1.9) (Valine--tRNA ligase) (ValRS)
158	Os03g0336100	GeneID:4332760	11-S plant seed storage protein family protein
159	Os03g0336200	GeneID:4332761	Transcription factor RF2b
160	Os03g0336300	GeneID:4332762	Peptidase M16, C-terminal domain containing protein
161	Os03g0336500	GeneID:4332764	Appr-1-p processing domain containing protein
162	Os03g0336600	GeneID:4332765	Reticulon family protein
163	Os03g0336700	GeneID:4332766	PAP/25A core domain containing protein
164	Os03g0336900	GeneID:4332767	Protein of unknown function DUF623, plant domain containing protein
165	Os03g0337500	GeneID:9271735	Similar to Potassium transporter 2 (AtPOT2) (AtKUP2) (AtKT2)
166	Os03g0337600	GeneID:4332771	Similar to Uroporphyrinogen decarboxylase (EC 4.1.1.37) (URO-D) (UPD) (Fragment)
167	Os03g0337700	GeneID:4332772	Protein of unknown function, ATP binding family protein
168	Os03g0337800	GeneID:4332773	Similar to 60S ribosomal protein L19 (Fragment)
169	Os03g0337900	GeneID:4332774	L-Aspartase-like domain containing protein
170	Os03g0338000	GeneID:4332775	Similar to Alanine:glyoxylate aminotransferase-like protein (Fragment)
171	Os03g0338600	GeneID:4332779	contains InterPro domain(s): IPR001406
172	Os03g0339100	GeneID:4332781	Similar to PRL1 protein
173	Os03g0339300	GeneID:4332782	Similar to Peroxidase (EC 1.11.1.7)
174	Os03g0339400	GeneID:9272450	Haem peroxidase, plant/fungal/bacterial family protein
175	Os03g0339700	GeneID:4332784	Protein of unknown function DUF827, plant family protein
176	Os03g0339900	GeneID:4332786	Similar to Serine/threonine protein kinase
177	Os03g0340001	GeneID:9268639	Uroporphyrinogen decarboxylase (URO-D) family protein
178	Os03g0340500	GeneID:4332788	Similar to Sucrose synthase (EC 2.4.1.13)
179	Os03g0340700	GeneID:4332790	Tetratricopeptide-like helical domain containing protein
180	Os03g0341000	GeneID:4332792	Similar to AP2 domain containing protein RAP2.2 (Fragment)
181	Os03g0341100	GeneID:4332793	Similar to 60S ribosomal protein L18
182	Os03g0341300	GeneID:4332795	MtN3 and saliva related transmembrane protein family protein
183	Os03g0342900	GeneID:4332799	Dormancyauxin associated family protein
184	Os03g0343300	GeneID:4332800	Utp14 protein family protein
185	Os03g0343400	GeneID:4332801	Similar to Photolyase/blue-light receptor PHR2
186	Os03g0343500	GeneID:4332802	Similar to 60S ribosomal protein L22-2
187	Os03g0343700	GeneID:4332803	Brix domain containing protein
188	Os03g0343900	GeneID:4332805	Photosystem II protein PsbX family protein
189	Os03g0344100	GeneID:4332806	Similar to ASF/SF2-like pre-mRNA splicing factor SRP32''
190	Os03g0344300	GeneID:4332808	Similar to SUMO protease
191	Os03g0344700	GeneID:4332809	AAA ATPase domain containing protein
192	Os03g0344900	GeneID:4332811	Similar to Plastid catalytic subunit of ClpP5 protease (Fragment)
193	Os03g0345100	GeneID:4332812	Rad9 family protein
194	Os03g0345200	GeneID:4332813	40S ribosomal protein S21
195	Os03g0346800	GeneID:4332819	Cation efflux protein family protein
196	Os03g0347200	GeneID:4332822	Initiation factor eIF-4 gamma, middle domain containing protein
197	Os03g0347300	GeneID:4332823	Zinc finger, CW-type domain containing protein
198	Os03g0347500	GeneID:4332825	Similar to Senescence-associated protein (SAG29)
199	Os03g0347700	GeneID:4332827	NPH3 domain containing protein
200	Os03g0347800	GeneID:4332828	Peptidyl-tRNA hydrolase family protein
201	Os03g0347900	GeneID:9266636	Terpenoid cylases/protein prenyltransferase alpha-alpha toroid domain containing protein
202	Os03g0348200	GeneID:4332831	Terpene synthase-like domain containing protein
203	Os03g0348800	GeneID:9269259	Lipase, class 3 family protein
204	Os03g0348900	GeneID:4332833	Zinc finger, CHY-type domain containing protein
205	Os03g0349000	GeneID:4332834	Nucleoporin interacting component family protein
206	Os03g0349200	GeneID:4332836	Similar to Cyclin-dependent protein kinase-like protein
207	Os03g0350100	GeneID:4332840	SAR DNA-binding protein-2
208	Os03g0350300	GeneID:4332841	SAR DNA-binding protein-like protein
209	Os03g0351100	GeneID:4332842	Similar to CONSTANS-like protein CO9 (Fragment)
210	Os03g0351200	GeneID:4332843	NAD-dependent epimerase/dehydratase family protein
211	Os03g0351300	GeneID:4332844	Glycoside hydrolase, family 14 protein
212	Os03g0351400	GeneID:4332845	Similar to Tubby-like protein 3
213	Os03g0351500	GeneID:4332846	Superoxide dismutase [Cu-Zn] 1 (EC 1.15.1.1)
214	Os03g0352200	GeneID:4332850	SAC3/GANP family protein
215	Os03g0352300	GeneID:4332851	Similar to Nucleolar protein
216	Os03g0352400	GeneID:4332852	Similar to Nucleolar GTP-binding protein 2 (Autoantigen NGP-1)
217	Os03g0352500	GeneID:4332853	Similar to AGR379Wp
218	Os03g0352800	GeneID:4332854	Similar to Acyl carrier protein 1 (EC 1.6.5.3) (EC 1.6.99.3)
219	Os03g0353400	GeneID:4332856	Similar to Poly(A)-binding protein C-terminal interacting protein 6
220	Os03g0353600	GeneID:4332858	Similar to SABRE
221	Os03g0353900	GeneID:4332859	Argonaute and Dicer protein, PAZ domain containing protein
222	Os03g0355100	GeneID:4332860	Protein of unknown function DUF1618 domain containing protein
223	Os03g0355600	GeneID:4332864	Similar to Adapter-related protein complex 2 beta 1 subunit (Beta-adaptin) (Plasma membrane adaptor HA2/AP2 adaptin beta subunit) (Clathrin assembly protein complex 2 beta large chain) (AP105B) (Fragment)
224	Os03g0355700	GeneID:4332865	IQ calmodulin-binding region domain containing protein
225	Os03g0355800	GeneID:4332866	Similar to Diphthine synthase (EC 2.1.1.98)(Diphthamide biosynthesis methyltransferase)
226	Os03g0355900	GeneID:4332867	NmrA-like family protein
227	Os03g0356300	GeneID:4332868	Ribosomal protein L6 family protein
228	Os03g0356400	GeneID:9270430	Glutaredoxin domain containing protein
229	Os03g0356498	GeneID:9269048	Haloacid dehalogenase/epoxide hydrolase family protein
230	Os03g0356582	GeneID:9267438	Similar to AtPIP5K1
231	Os03g0356596	GeneID:9269201	Similar to Phosphatidylinositol-4-phosphate 5-kinase-like protein
232	Os03g0356638	GeneID:9271710	Pleckstrin-like domain containing protein
233	Os03g0356652	GeneID:9267608	Zinc finger, TRAF-type domain containing protein
234	Os03g0356700	GeneID:4332869	Similar to Villin 3
235	Os03g0356900	GeneID:4332870	contains InterPro domain(s): IPR002627, IPR011593
236	Os03g0357600	GeneID:9267935	Similar to Transcription factor (PWWP domain protein)-like protein
237	Os03g0358000	GeneID:4332875	PWWP domain containing protein
238	Os03g0358100	GeneID:4332876	Similar to Glutathione peroxidase
239	Os03g0358800	GeneID:4332879	UDP-glucuronosyl/UDP-glucosyltransferase family protein
240	Os03g0359000	GeneID:4332880	Esterase/lipase/thioesterase domain containing protein
241	Os03g0359600	GeneID:4332883	Similar to Avr9/Cf-9 rapidly elicited protein 231
242	Os03g0359700	GeneID:4332884	Armadillo-like helical domain containing protein
243	Os03g0360500	GeneID:4332886	Protein of unknown function DUF1077 family protein
244	Os03g0360600	GeneID:4332887	Mitochodrial transcription termination factor-related family protein
245	Os03g0360700	GeneID:4332888	Similar to Protein-methionine-S-oxide reductase, PilB family
246	Os03g0361000	GeneID:9267019	Spectrin repeat containing protein
247	Os03g0361100	GeneID:4332889	Terpenoid cylases/protein prenyltransferase alpha-alpha toroid domain containing protein
248	Os03g0362500	GeneID:4332895	Terpenoid synthase domain containing protein
249	Os03g0363350	GeneID:9267940	Protein of unknown function DUF455 family protein
250	Os03g0363400	GeneID:4332899	Protein of unknown function UPF0153 family protein
251	Os03g0363500	GeneID:4332900	Similar to Sugar transporter-like protein
252	Os03g0363800	GeneID:4332903	Similar to SC35-like splicing factor SCL28, 28 kD
253	Os03g0363900	GeneID:4332904	Zinc finger, DHHC-type domain containing protein
254	Os03g0364000	GeneID:4332905	UV excision repair protein Rad23 family protein
255	Os03g0364400	GeneID:4332906	Similar to Phytosulfokine receptor-like protein
256	Os03g0364700	GeneID:4332908	Transcription factors TFIIS, elongin A, CRSP70, conserved domain containing protein
257	Os03g0366000	GeneID:4332912	Similar to 10 kDa chaperonin
258	Os03g0366200	GeneID:4332914	CaMK1
259	Os03g0366900	GeneID:4332917	Nucleic acid-binding, OB-fold domain containing protein
260	Os03g0367000	GeneID:4332918	Similar to Pasticcino 1-A
261	Os03g0367800	GeneID:4332920	Zinc finger, HIT-type domain containing protein
262	Os03g0367900	GeneID:4332921	Peptidase C15, pyroglutamyl peptidase I family protein
263	Os03g0368000	GeneID:4332922	Similar to Peroxidase 1
264	Os03g0368600	GeneID:4332924	Haem peroxidase family protein
265	Os03g0369100	GeneID:4332927	Plant lipid transfer/seed storage/trypsin-alpha amylase inhibitor domain containing protein
266	Os03g0369700	GeneID:4332930	Protein prenyltransferase domain containing protein
267	Os03g0369800	GeneID:4332931	Similar to Novel plant SNARE 13 (AtNPSN13)
268	Os03g0370000	GeneID:4332932	Similar to Pyruvate dehydrogenase kinase isoform 1 (EC 2.7.1.99)
269	Os03g0370200	GeneID:4332933	Protein of unknown function DUF537 family protein
270	Os03g0370400	GeneID:4332934	Protein of unknown function DUF679 family protein
271	Os03g0370500	GeneID:4332935	Similar to H/ACA ribonucleoprotein complex subunit contains InterPro domain(s): IPR002478, IPR002501, IPR012960, IPR004802, IPR004521
272	Os03g0370600	GeneID:4332936	Similar to Hydrophobic protein LTI6A (Low temperature-induced protein 6A)
273	Os03g0370800	GeneID:9268111	Ctr copper transporter family protein
274	Os03g0370900	GeneID:4332937	Similar to Cytochrome P450
275	Os03g0372500	GeneID:4332941	Similar to TA11 protein (Fragment)
276	Os03g0372700	GeneID:4332942	Low temperature viability protein family protein
277	Os03g0373300	GeneID:4332945	Protein of unknown function DUF1110 family protein

## Sheet: RM514(3)
	Supplementary Table S7: Candidate genes spanning ~5 Mb region of associated SSR marker
S.No.	Locus id	Gene id	Name of the gene/function
1	Os03g0789000	GeneID:4334371	Similar to Calmodulin-domain protein kinase CDPK isoform 2 (Calmodulin-domain protein kinase CDPK isoform 2
2	Os03g0789200	GeneID:4334372	Protein of unknown function DUF593 family protein
3	Os03g0790500	GeneID:4334379	Esterase/lipase/thioesterase domain containing protein
4	Os03g0790600	GeneID:4334380	Peptidase M28 domain containing protein
5	Os03g0790700	GeneID:4334381	Similar to Aldehyde oxidase-2
6	Os03g0791432	GeneID:9267929	Expressed protein
7	Os03g0791500	GeneID:4334384	Longin domain containing protein
8	Os03g0791700	GeneID:4334385	Protein kinase domain containing protein
9	Os03g0791800	GeneID:4334386	Rad6 (Ubiquitin carrier protein)
10	Os03g0792400	GeneID:4334387	Peptidase M50 family protein
11	Os03g0792500	GeneID:4334388	Similar to Zinc finger POZ domain protein (Fragment)
12	Os03g0792600	GeneID:4334389	AAA ATPase domain containing protein
13	Os03g0792800	GeneID:4334391	Glycoside hydrolase, family 17 protein
14	Os03g0792900	GeneID:4334392	Similar to PVPR3 protein
15	Os03g0793000	GeneID:4334393	Zinc finger, A20-type domain containing protein
16	Os03g0793100	GeneID:4334394	Glycosyl transferase, family 43 protein
17	Os03g0793300	GeneID:4334395	Similar to Expressed protein (Zinc finger-like protein)
18	Os03g0793500	GeneID:4334396	Similar to Casein kinase-like protein
19	Os03g0793600	GeneID:4334397	Endonuclease/exonuclease/phosphatase domain containing protein
20	Os03g0793700	GeneID:4334398	Cupin 1 domain containing protein
21	Os03g0793800	GeneID:4334399	Plant lipid transfer/seed storage/trypsin-alpha amylase inhibitor domain containing protein
22	Os03g0793900	GeneID:4334400	Plant lipid transfer/seed storage/trypsin-alpha amylase inhibitor domain containing protein
23	Os03g0794000	GeneID:4334401	Plant lipid transfer protein/Par allergen family protein
24	Os03g0794200	GeneID:4334402	GCN5-related N-acetyltransferase domain containing protein
25	Os03g0794300	GeneID:4334403	GCN5-related N-acetyltransferase domain containing protein
26	Os03g0794400	GeneID:4334404	GCN5-related N-acetyltransferase domain containing protein
27	Os03g0794500	GeneID:4334405	Similar to Glutamate dehydrogenase (EC 1.4.1.3)(GDH)
28	Os03g0794700	GeneID:4334407	Similar to 40S ribosomal protein S18
29	Os03g0794800	GeneID:4334408	Similar to XRN3
30	Os03g0794900	GeneID:4334409	Frigida-like family protein
31	Os03g0795000	GeneID:4334410	Biopterin transport-related protein BT1 family protein
32	Os03g0795200	GeneID:4334412	Protein prenyltransferase domain containing protein
33	Os03g0795300	GeneID:4334413	Similar to Extensin protein-like
34	Os03g0795500	GeneID:4334415	Protein of unknown function DUF1000 family protein
35	Os03g0795600	GeneID:4334416	Protein of unknown function UPF0005 family protein
36	Os03g0795900	GeneID:4334418	Similar to Heat shock transcription factor 31 (Fragment)
37	Os03g0796100	GeneID:4334420	Similar to Ripening-associated protein (Fragment)
38	Os03g0796400	GeneID:4334421	ENT domain containing protein
39	Os03g0796501	GeneID:9272589	Similar to 60S ribosomal protein L4 (L1)
40	Os03g0796600	GeneID:4334422	Protein of unknown function DUF506, plant family protein
41	Os03g0796900	GeneID:4334424	BZIP protein
42	Os03g0797000	GeneID:4334425	Similar to Indole synthase
43	Os03g0797400	GeneID:4334427	Similar to Indole-3-glycerol phosphate lyase
44	Os03g0797600	GeneID:4334429	Similar to Helix-loop-helix protein homolog
45	Os03g0797800	GeneID:4334431	AUX/IAA protein family protein
46	Os03g0798000	GeneID:4334433	Aldehyde oxidase and xanthine dehydrogenase
47	Os03g0798200	GeneID:4334434	Zinc finger, RING-type domain containing protein
48	Os03g0798300	GeneID:4334435	Similar to Cytosine-5 DNA methyltransferase MET1 (Fragment)
49	Os03g0798400	GeneID:4334436	Prenylated rab acceptor PRA1 family protein
50	Os03g0798500	GeneID:4334437	WRKY transcription factor 6
51	Os03g0798600	GeneID:4334438	Similar to 40S ribosomal protein S15 (Fragment)
52	Os03g0799000	GeneID:4334439	Similar to Histone H1
53	Os03g0799100	GeneID:4334440	Similar to WAVE-DAMPENED2
54	Os03g0799500	GeneID:4334443	Protein of unknown function DUF778 family protein
55	Os03g0799600	GeneID:4334444	Similar to ES43 like protein
56	Os03g0799700	GeneID:4334445	GTP1/OBG subdomain containing protein
57	Os03g0800000	GeneID:4334447	Similar to Nitrate and chloride transporter
58	Os03g0800100	GeneID:9268667	Similar to Cactin
59	Os03g0800200	GeneID:4334449	Stem cell self-renewal protein Piwi domain containing protein
60	Os03g0800400	GeneID:4334450	Protein of unknown function DUF1618 domain containing protein
61	Os03g0800500	GeneID:4334451	Putative small multi-drug export family protein
62	Os03g0800700	GeneID:4334453	Similar to Thioredoxin H-type 5 (TRX-H-5)
63	Os03g0800800	GeneID:4334454	SMAD/FHA domain containing protein
64	Os03g0801200	GeneID:4334457	Plant lipid transfer/seed storage/trypsin-alpha amylase inhibitor domain containing protein
65	Os03g0801600	GeneID:4334459	Similar to Vacuolor-sorting protein-like protein (Fragment)
66	Os03g0801700	GeneID:4334460	Riboflavin kinase / FAD synthetase family protein
67	Os03g0801800	GeneID:4334461	RNA-binding region RNP-1 (RNA recognition motif)domain containing protein
68	Os03g0801900	GeneID:4334462	Protein of unknown function DUF569 family protein
69	Os03g0802100	GeneID:9269467	Protein kinase-like domain containing protein
70	Os03g0802150	GeneID:9271979	ATP:guanido phosphotransferase family protein
71	Os03g0802500	GeneID:4334467	Similar to Avr9/Cf-9 rapidly elicited protein 102 (Fragment)
72	Os03g0802600	GeneID:4334468	AAA ATPase domain containing protein
73	Os03g0802900	GeneID:4334471	Similar to MYC1
74	Os03g0803100	GeneID:4334473	Unknow protein
75	Os03g0803500	GeneID:4334477	Similar to Prolyl 4-hydroxylase alpha-1 subunit-like protein
76	Os03g0803600	GeneID:4334478	Glycosyl transferase, family 31 protein
77	Os03g0803900	GeneID:4334481	Galectin, galactose-binding lectin family protein
78	Os03g0804300	GeneID:4334485	Zinc finger, DHHC-type domain containing protein
79	Os03g0804500	GeneID:4334487	Similar to Germin-like protein subfamily T member 1 precursor
80	Os03g0804600	GeneID:4334488	Cupin 1 domain containing protein
81	Os03g0804650	GeneID:9266281	Cupin, RmlC-type domain containing protein
82	Os03g0804800	GeneID:4334490	Similar to Cct8-prov protein
83	Os03g0804900	GeneID:4334491	UDP-glucuronosyl/UDP-glucosyltransferase family protein
84	Os03g0805100	GeneID:4334492	Similar to Squalene synthase (EC 2.5.1.21)
85	Os03g0805200	GeneID:4334493	Similar to RNA helicase (Fragment)
86	Os03g0805300	GeneID:4334494	Similar to Phosphoprotein phosphatase 2A isoform 4
87	Os03g0805400	GeneID:4334495	Acid phosphatase/vanadium-dependent haloperoxidase family protein
88	Os03g0805500	GeneID:4334496	AMP-dependent synthetase and ligase domain containing protein
89	Os03g0805700	GeneID:4334498	Rieske [2Fe-2S] region domain containing protein
90	Os03g0805800	GeneID:9272323	Pheophorbide a oxygenase domain containing protein
91	Os03g0806400	GeneID:4334501	Elongation factor P/YeiP family protein
92	Os03g0806500	GeneID:4334502	Thioredoxin domain 2 containing protein
93	Os03g0806700	GeneID:4334504	Protein of unknown function DUF868, plant family protein
94	Os03g0806900	GeneID:4334506	Similar to Cytochrome-C reductase 14 kDa subunit (EC 1.10.2.2) (Fragment)
95	Os03g0807100	GeneID:4334507	Protein of unknown function DUF239, plant domain containing protein
96	Os03g0807200	GeneID:4334508	Protein of unknown function DUF1639 family protein
97	Os03g0807400	GeneID:4334509	Similar to Calreticulin 2 precursor
98	Os03g0807600	GeneID:9269350	Similar to Cycloartenol-C-24-methyltransferase (EC 2.1.1.41) (24-sterol C- methyltransferase 1) (Sterol C-methyltransferase 1) (STEROL METHYLTRANSFERASE 1) (CEPHALOPOD protein)
99	Os03g0807700	GeneID:4334511	Glutelin family protein
100	Os03g0807800	GeneID:4334512	Similar to 40S ribosomal protein S2 (Fragment)
101	Os03g0807900	GeneID:4334513	Chaperonin-like RbcX family protein
102	Os03g0808000	GeneID:4334514	Similar to Polygalacturonase B (Fragment)
103	Os03g0808100	GeneID:4334515	Similar to Cellulose synthase-5
104	Os03g0808200	GeneID:4334516	UDP-glucuronosyl/UDP-glucosyltransferase family protein
105	Os03g0808300	GeneID:4334517	Remorin, C-terminal region domain containing protein
106	Os03g0808600	GeneID:4334519	Similar to Calcium-dependent protein kinase
107	Os03g0808900	GeneID:9271916	Similar to Seed imbibition protein (Fragment)
108	Os03g0809000	GeneID:4334521	Plant disease resistance response protein family protein
109	Os03g0809100	GeneID:4334522	Major facilitator superfamily protein
110	Os03g0809200	GeneID:4334523	Similar to Transcription factor EmBP-1 (Fragment)
111	Os03g0809300	GeneID:4334524	Protein phosphatase 2C-like domain containing protein
112	Os03g0809700	GeneID:4334526	Similar to Kinase associated protein phosphatase
113	Os03g0809900	GeneID:4334528	Similar to RNA-binding protein 8A (Tsunagi protein)
114	Os03g0810100	GeneID:4334529	Similar to TRNA isopentenyl transferase-like protein (Adenylate isopentenyltransferase) (EC 2.5.1.27)
115	Os03g0810600	GeneID:4334534	Ras GTPase family protein
116	Os03g0810800	GeneID:4334535	Similar to Short-chain alcohol dehydrogenase
117	Os03g0810900	GeneID:4334536	Patatin family protein
118	Os03g0811100	GeneID:4334537	Similar to Magnesium-chelatase subunit chlD, chloroplast precursor (EC 6.6.1.1) (Mg-protoporphyrin IX chelatase) (Mg-chelatase subunit D)
119	Os03g0811200	GeneID:4334538	BRCT domain containing protein
120	Os03g0811300	GeneID:4334539	Similar to Clathrin assembly small subunit protein AP19 (Clathrin assembly protein AP19, small subunit)
121	Os03g0811400	GeneID:4334540	Basic helix-loop-helix dimerisation region bHLH domain containing protein
122	Os03g0811500	GeneID:4334541	PAPA-1-like conserved region domain containing protein
123	Os03g0811600	GeneID:4334542	Similar to Peptidyl prolyl isomerase H
124	Os03g0811700	GeneID:4334543	Similar to Pre-mRNA branch site protein p14 (SF3B 14 kDa subunit)
125	Os03g0811800	GeneID:4334544	Ribosomal protein L36 family protein
126	Os03g0811900	GeneID:4334545	Similar to ADP-ribosylation factor
127	Os03g0812000	GeneID:4334546	DNA topoisomerase, type IIA, subunit A or C-terminal domain containing protein
128	Os03g0812400	GeneID:4334549	EF-Hand type domain containing protein
129	Os03g0813200	GeneID:4334551	Similar to Nucleolin
130	Os03g0813700	GeneID:9266246	Peptidase C1A, papain family protein
131	Os03g0814800	GeneID:9268706	Antihaemostatic protein domain containing protein
132	Os03g0815100	GeneID:4334553	Similar to OsNAC6 protein
133	Os03g0815200	GeneID:4334554	Similar to Methylenetetrahydrofolate reductase (EC 1.5.1.20)
134	Os03g0815700	GeneID:4334557	KH domain containing protein
135	Os03g0815800	GeneID:4334558	Similar to Ethylene-responsive transcription factor 5 (Ethylene-responsive element binding factor 5) (EREBP-5) (AtERF5)
136	Os03g0815900	GeneID:4334559	Similar to DNA-directed RNA polymerase
137	Os03g0816100	GeneID:4334561	Similar to Protein kinase
138	Os03g0816200	GeneID:9272278	Ribosomal protein S26E family protein
139	Os03g0816400	GeneID:4334564	GTP-binding protein, HSR1-related domain containing protein
140	Os03g0816500	GeneID:4334565	2OG-Fe(II) oxygenase domain containing protein
141	Os03g0816700	GeneID:4334567	Protein of unknown function DUF567 family protein
142	Os03g0817000	GeneID:4334570	Actin-binding WH2 domain containing protein
143	Os03g0817100	GeneID:4334571	Protein of unknown function DUF588 family protein
144	Os03g0817200	GeneID:4334572	Amino acid/polyamine transporter II family protein
145	Os03g0817500	GeneID:4334573	Protein of unknown function DUF231, plant domain containing protein
146	Os03g0818100	GeneID:4334577	Histidine acid phosphatase family protein
147	Os03g0818200	GeneID:4334578	NAD-dependent epimerase/dehydratase family protein
148	Os03g0818300	GeneID:4334579	Zinc finger, PHD-type domain containing protein
149	Os03g0818400	GeneID:4334580	Similar to 40S ribosomal protein S23 (S12)
150	Os03g0818800	GeneID:4334582	Similar to Floral homeotic protein
151	Os03g0819100	GeneID:4334583	Peptidase M1, membrane alanine aminopeptidase family protein
152	Os03g0819300	GeneID:4334585	Similar to Annexin A7 (Annexin VII) (Synexin) (Fragment)
153	Os03g0819400	GeneID:4334586	Heavy metal transport/detoxification protein domain containing protein
154	Os03g0819600	GeneID:4334588	Chalcone isomerase (EC 5.5.1.6)
155	Os03g0819900	GeneID:4334590	Similar to RAB8C
156	Os03g0820100	GeneID:4334591	Similar to Auxin-resistance protein AXR1
157	Os03g0820300	GeneID:4334592	Similar to ZPT2-14
158	Os03g0820500	GeneID:4334594	Similar to WCOR719
159	Os03g0820600	GeneID:4334595	Similar to Actin-depolymerizing factor 3 (ADF 3) (ZmABP3) (ZmADF3)
160	Os03g0820700	GeneID:4334596	Similar to Gag polyprotein (Gag protein)
161	Os03g0820900	GeneID:4334597	Cellular retinaldehyde-binding/triple function, C-terminal domain containing protein
162	Os03g0821100	GeneID:4334598	Similar to Non-cell-autonomous heat shock cognate protein 70
163	Os03g0821200	GeneID:4334599	Similar to Zn finger protein (Fragment)
164	Os03g0821300	GeneID:4334600	Similar to TA11 protein (Fragment)
165	Os03g0821633	GeneID:9268178	RNA-directed DNA polymerase (Reverse transcriptase) domain containing protein
166	Os03g0821800	GeneID:4334604	Glycosyl transferase, family 2 domain containing protein
167	Os03g0821900	GeneID:4334605	Similar to Protein kinase APK1A, chloroplast precursor (EC 2.7.1.-)
168	Os03g0822000	GeneID:4334606	Alpha-expansin OsEXPA7
169	Os03g0822100	GeneID:4334607	Similar to Transposase (Fragment)
170	Os03g0822300	GeneID:4334609	Ribosomal RNA methyltransferase RrmJ/FtsJ domain containing protein
171	Os03g0822700	GeneID:4334611	Armadillo-like helical domain containing protein
172	Os03g0822800	GeneID:4334612	Similar to Chaperone protein dnaJ 1
173	Os03g0822900	GeneID:4334613	Zinc finger, BED-type predicted domain containing protein
174	Os03g0823000	GeneID:4334614	Similar to Serine/threonine protein kinase (Fragment)
175	Os03g0823200	GeneID:9271734	Major facilitator superfamily protein
176	Os03g0823400	GeneID:4334617	Similar to Bowman-Birk type trypsin inhibitor (WTI)
177	Os03g0823500	GeneID:4334618	TGF-beta receptor, type I/II extracellular region family protein
178	Os03g0823700	GeneID:4334619	Similar to Ras-related protein Rab11C
179	Os03g0823800	GeneID:4334620	Similar to Permease 1
180	Os03g0823900	GeneID:4334621	Calmodulin binding protein-like family protein
181	Os03g0824100	GeneID:4334623	Smr protein/MutS2 C-terminal domain containing protein
182	Os03g0824200	GeneID:4334624	Putative methylase family protein
183	Os03g0824400	GeneID:4334626	Similar to Dolichol-phosphate mannosyltransferase (EC 2.4.1.83) (Dolichol- phosphate mannose synthase)(Dolichyl-phosphate beta-D- mannosyltransferase) (Mannose-P-dolichol synthase) (MPD synthase) (DPM synthase)
184	Os03g0824600	GeneID:4334628	UDP-glucuronosyl/UDP-glucosyltransferase family protein
185	Os03g0825400	GeneID:4334631	Similar to Mitochondrial import inner membrane translocase subunit Tim10
186	Os03g0825500	GeneID:4334632	Bacterial transcription antitermination protein NusG family protein

## Sheet: RM507(5)
	Supplementary Table S7: Candidate genes spanning ~5 Mb region of associated SSR marker
S.No.	Locus id	Gene id	Name of the gene/function
1	Os05g0100008	BAS91814.1	Hypothetical conserved protien
2	Os05g0100016	BAS91815.1	Hypothetical conserved protien
3	Os05g0100100	BAS91816.1	Similar to cDNA clone
4	Os05g0100500	GeneID:4337520	Paired amphipathic helix protein Sin3a					16632..25049
5	Os05g0100600	GeneID:4337521	Similar to Potential phospholipid-transporting ATPase 7 (EC 3.6.3.1) (Aminophospholipid flippase 7)
6	Os05g0100700	GeneID:4337522	Similar to Somatic embryogenesis receptor kinase-like protein
7	Os05g0100800	GeneID:9267714	Nucleic acid-binding, OB-fold domain containing protein
8	Os05g0101200	GeneID:4337525	Peroxisomal membrane anchor protein (Pex14p) domain containing protein
9	Os05g0101400	GeneID:4337526	Similar to 50S ribosomal protein L28, chloroplast precursor
10	Os05g0101600	GeneID:4337528	Cytochrome P450 family protein
11	Os05g0102000	GeneID:4337529	SAM dependent carboxyl methyltransferase family protein
12	Os05g0102300	GeneID:4337531	HAT dimerisation domain containing protein
13	Os05g0102600	GeneID:4337533	Zinc finger, FYVE/PHD-type domain containing protein
14	Os05g0102800	GeneID:4337535	Similar to AML1
15	Os05g0102900	GeneID:4337536	Snf7 family protein
16	Os05g0103000	GeneID:4337537	Similar to MYC1
17	Os05g0103100	GeneID:4337538	Translocon-associated beta family protein
18	Os05g0103200	GeneID:4337539	Peptidyl-prolyl cis-trans isomerase, cyclophilin type domain containing protein
19	Os05g0103300	GeneID:4337540	Similar to AT.I.24-5 protein (Fragment)
20	Os05g0103500	GeneID:4337542	CHCH domain containing protein
21	Os05g0103600	GeneID:4337543	Similar to Ankyrin-like protein
22	Os05g0103700	GeneID:4337544	Protein of unknown function DUF1664 family protein
23	Os05g0104000	GeneID:4337546	Similar to FH protein NFH1
24	Os05g0104200	GeneID:4337548	Similar to Disease resistance protein
25	Os05g0104300	GeneID:4337549	Leucine rich repeat, N-terminal domain containing protein
26	Os05g0104800	GeneID:4337552	Similar to Eukaryotic translation initiation factor 3 subunit 5 (eIF-3 epsilon) (eIF3 p32 subunit) (eIF3f)
27	Os05g0104900	GeneID:4337553	Similar to Clone ZZD1296 mRNA sequence
28	Os05g0105000	GeneID:4337554	Similar to Methionine S-methyltransferase (EC 2.1.1.12) (AdoMet:Met S- methyltransferase) (Hv-MMT1)
29	Os05g0105100	GeneID:4337555	Similar to Small GTPase rab11-related
30	Os05g0105200	GeneID:4337556	Similar to Ras-related protein Rab-1B
31	Os05g0105300	GeneID:4337557	CAP-Gly domain containing protein
32	Os05g0105600	GeneID:4337559	YT521-B-like protein family protein
33	Os05g0105900	GeneID:4337561	RNA-binding region RNP-1 (RNA recognition motif) domain containing protein
34	Os05g0106000	GeneID:4337562	Zinc finger, C2H2-type domain containing protein
35	Os05g0106100	GeneID:4337563	Similar to Vacuolar ATP synthase 16 kDa proteolipid subunit (EC 3.6.3.14) (V- ATPase 16 kDa proteolipid subunit) (Fragment)
36	Os05g0106200	GeneID:4337564	Protein of unknown function DUF6, transmembrane domain containing protein
37	Os05g0106300	GeneID:9272158	Protein of unknown function DUF6, transmembrane domain containing protein
38	Os05g0106600	GeneID:4337566	Similar to Actin 97
39	Os05g0106700	GeneID:4337567	Regulator of chromosome condensation/beta-lactamase-inhibitor protein II domain containing protein
40	Os05g0107000	GeneID:4337569	Tetratricopeptide-like helical domain containing protein
41	Os05g0107600	GeneID:4337574	Similar to Peroxisomal ABC transporter
42	Os05g0107700	GeneID:4337575	Transcription factor IIA small subunit (Transcription factor IIA gamma subunit)
43	Os05g0107900	GeneID:4337576	Drought induced 19 family protein
44	Os05g0108050	GeneID:9268958	contains InterPro domain(s): IPR004510, IPR002501
45	Os05g0108100	GeneID:4337578	Protein of unknown function DUF707 family protein
46	Os05g0108300	GeneID:4337579	Similar to MAP kinase-like protein
47	Os05g0108400	GeneID:4337580	Protein of unknown function DUF868, plant family protein
48	Os05g0108500	GeneID:4337581	REX1 DNA Repair family protein
49	Os05g0108600	GeneID:4337582	Similar to Xylem cysteine proteinase 2 precursor (EC 3.4.22.-) (AtXCP2)
50	Os05g0108800	GeneID:4337583	Cytochrome b5
51	Os05g0109600	GeneID:4337585	Armadillo-like helical domain containing protein
52	Os05g0110000	GeneID:4337586	Zinc finger, RING-type domain containing protein
53	Os05g0110200	GeneID:9270357	DVL family protein
54	Os05g0110300	GeneID:4337588	NAD-dependent epimerase/dehydratase family protein
55	Os05g0110400	GeneID:9271968	GRAS transcription factor domain containing protein
56	Os05g0110500	GeneID:4337589	Similar to RNA helicase (Fragment)
57	Os05g0110600	GeneID:4337590	Rab5-interacting family protein
58	Os05g0110700	GeneID:4337591	Kinetochore-Ndc80 subunit Spc25 family protein
59	Os05g0110900	GeneID:4337593	Similar to Protein kinase APK1B, chloroplast precursor (EC 2.7.1.-)
60	Os05g0111000	GeneID:4337594	Similar to Gag polyprotein [Contains: Core protein p15 (Matrix protein); Core protein p24; Core protein p12]
61	Os05g0111100	GeneID:9271541	Zinc finger, Tim10/DDP-type family protein
62	Os05g0111200	GeneID:4337595	Similar to Amino acid selective channel protein
63	Os05g0111300	GeneID:4337596	Similar to B22EL8 protein
64	Os05g0111900	GeneID:9271801	Similar to Pectinacetylesterase precursor
65	Os05g0112101	GeneID:9270026	Epsin, N-terminal domain containing protein
66	Os05g0112200	GeneID:4337599	Similar to Zn finger protein (Fragment)
67	Os05g0112750	GeneID:9267034	Phosphatidylinositol transfer protein-like,N-terminal domain containing protein
68	Os05g0112800	GeneID:4337600	Protein of unknown function DUF26 domain containing protein
69	Os05g0112900	GeneID:4337601	Protein prenyltransferase domain containing protein
70	Os05g0113000	GeneID:4337602	Amino acid-binding ACT domain containing protein
71	Os05g0113300	GeneID:4337604	Sodium/hydrogen exchanger family protein
72	Os05g0113400	GeneID:4337605	Similar to Actin-depolymerizing factor 2 (ADF 2)
73	Os05g0113900	GeneID:4337607	Similar to Histone H2A
74	Os05g0114000	GeneID:4337608	Similar to PRLI-interacting factor F (Fragment)
75	Os05g0114500	GeneID:4337610	RNA-binding region RNP-1 (RNA recognition motif) domain containing protein
76	Os05g0114700	GeneID:9271771	Myb, DNA-binding domain containing protein
77	Os05g0114800	GeneID:9267733	Non-protein coding transcript, putative npRNA
78	Os05g0115100	GeneID:4337615	Protein of unknown function DUF1635 family protein
79	Os05g0115600	GeneID:4337617	Protein of unknown function DUF674 family protein
80	Os05g0115700	GeneID:4337618	Similar to UDP-galactose transporter related protein-like
81	Os05g0115800	GeneID:4337619	Similar to MAP kinase phosphatase (Fragment)
82	Os05g0115900	GeneID:4337620	Glycoside hydrolase, family 20 protein
83	Os05g0116000	GeneID:4337621	11-S plant seed storage protein family protein
84	Os05g0116100	GeneID:4337622	Dehydroascorbate reductase
85	Os05g0116350	GeneID:9268262	Non-protein coding transcript, unclassifiable transcript
86	Os05g0116600	GeneID:4337624	F-box associated type 1 domain containing protein
87	Os05g0117500	GeneID:4337630	Similar to Nudix hydrolase 9 (EC 3.6.1.-)(AtNUDT9)
88	Os05g0117798	GeneID:9268593	Kinesin, motor region domain containing protein
89	Os05g0117864	GeneID:9268967	Similar to R kappa B
90	Os05g0118000	GeneID:4337632	SRR1 domain containing protein
91	Os05g0119300	GeneID:4337638	XYPPX repeat containing protein
92	Os05g0120000	GeneID:4337643	Similar to Stigma/style ABC transporter
93	Os05g0120100	GeneID:4337644	Similar to Splicing factor RSZ33
94	Os05g0120200	GeneID:4337645	ABC transporter related domain containing protein
95	Os05g0120700	GeneID:4337647	ATPase, P-type
96	Os05g0121000	GeneID:4337650	Protein of unknown function DUF1218 family protein
97	Os05g0121200	GeneID:4337651	Similar to Transmembrane transport protein-like protein
98	Os05g0121400	GeneID:4337652	Zinc finger, C2H2-type domain containing protein
99	Os05g0121600	GeneID:4337654	Similar to AP2 domain containing protein RAP2.7 (Fragment)
100	Os05g0121700	GeneID:4337655	RecA bacterial DNA recombination family protein
101	Os05g0121900	GeneID:4337657	Similar to Phosphate/phosphoenolpyruvate translocator protein-like
102	Os05g0122500	GeneID:4337659	PWWP domain containing protein
103	Os05g0122600	GeneID:4337660	Prefoldin domain containing protein
104	Os05g0122700	GeneID:4337661	Similar to Low-temperature induced protein lt101.2
105	Os05g0122800	GeneID:4337662	CD9/CD37/CD63 antigen family protein
106	Os05g0122900	GeneID:4337663	BLE1 protein
107	Os05g0123100	GeneID:4337665	Glycosyl transferase, family 43 protein
108	Os05g0123200	GeneID:4337666	IQ calmodulin-binding region domain containing protein
109	Os05g0124000	GeneID:4337669	Ankyrin repeat containing protein
110	Os05g0124700	GeneID:4337671	Deoxynucleoside kinase family protein
111	Os05g0125000	GeneID:4337672	DNA-binding SAP domain containing protein
112	Os05g0125200	GeneID:4337673	Legume lectin, beta domain containing protein
113	Os05g0125300	GeneID:4337674	Similar to Receptor protein kinase-like protein
114	Os05g0125500	GeneID:4337676	Similar to Isovaleryl-CoA dehydrogenase, mitochondrial precursor (EC 1.3.99.10) (IVD)
115	Os05g0125600	GeneID:4337677	Protein of unknown function DUF1677, Oryza sativa family protein
116	Os05g0126800	GeneID:4337685	Mss4-like domain containing protein
117	Os05g0126900	GeneID:9267828	Reverse transcriptase, RNA-dependent DNA polymerase family protein
118	Os05g0127200	GeneID:4337686	Similar to Phospholipase C (Fragment)
119	Os05g0127300	GeneID:9266041	Regulator of chromosome condensation/beta-lactamase-inhibitor protein II domain containing protein
120	Os05g0127400	GeneID:9268635	Similar to DnaJ homolog subfamily B member 1 (Heat shock 40 kDa protein 1) (Heat shock protein 40) (HSP40)(DnaJ protein homolog 1) (HDJ-1)
121	Os05g0127500	GeneID:4337689	Similar to Leucoanthocyanidin dioxygenase-like protein
122	Os05g0128000	GeneID:4337690	Homeodomain-like containing protein
123	Os05g0128200	GeneID:4337692	Similar to Transposable element Mu1 sequence
124	Os05g0128400	GeneID:4337694	Similar to Metal tolerance protein 1 (AtMTP1) (Zinc transporter ZAT-1) (ZAT1p) [Contains: Metal tolerance protein 1 short form]
125	Os05g0128900	GeneID:4337695	Trehalose-phosphatase domain containing protein
126	Os05g0129000	GeneID:4337696	Similar to Gamma-glutamylcysteine synthetase(Fragment)
127	Os05g0129100	GeneID:4337697	Aminotransferase class-III family protein
128	Os05g0129200	GeneID:4337698	Similar to CEL2=CELLULASE 2 (Fragment)
129	Os05g0129300	GeneID:4337699	Basic/leucine zipper protein
130	Os05g0129400	GeneID:4337700	Ankyrin repeat containing protein
131	Os05g0129700	GeneID:4337701	KNOX class homeodomain protein (Knotted1-type homeobox protein OSH71)
132	Os05g0129800	GeneID:9270274	DNA-binding WRKY domain containing protein
133	Os05g0130100	GeneID:4337704	Protein kinase domain containing protein
134	Os05g0130400	GeneID:4337707	Protein of unknown function DUF247, plant family protein
135	Os05g0132100	GeneID:4337714	AMP-dependent synthetase and ligase domain containing protein
136	Os05g0132500	GeneID:4337717	Protein of unknown function DUF246, plant family protein
137	Os05g0133100	GeneID:4337720	Similar to PII protein (Fragment)
138	Os05g0133401	GeneID:9270563	Lipolytic enzyme, G-D-S-L family protein
139	Os05g0133900	GeneID:4337721	Similar to Shaggy-related protein kinase eta (EC 2.7.1.-) (ASK-eta) (BRASSINOSTEROID-INSENSITIVE 2) (ULTRACURVATA1)
140	Os05g0134200	GeneID:4337723	Similar to Protein phosphatase-2C
141	Os05g0134300	GeneID:4337724	Protein of unknown function DUF408 family protein
142	Os05g0134400	GeneID:4337725	Haem peroxidase, plant/fungal/bacterial family protein
143	Os05g0134700	GeneID:4337726	Haem peroxidase family protein
144	Os05g0135100	GeneID:4337729	Protein kinase-like domain containing protein
145	Os05g0135700	GeneID:4337733	S-adenosylmethionine synthetase 1 (EC 2.5.1.6)(Methionine adenosyltransferase 1) (AdoMet synthetase 1)
146	Os05g0135800	GeneID:4337734	Similar to Pto kinase interactor 1
147	Os05g0135900	GeneID:4337735	Spectrin repeat containing protein
148	Os05g0137100	GeneID:9270932	ABC transporter, transmembrane region, type 1 domain containing protein
149	Os05g0137200	GeneID:4337742	Similar to P-glycoprotein ABCB5
150	Os05g0137300	GeneID:4337743	Thioredoxin fold domain containing protein
151	Os05g0137400	GeneID:4337744	Similar to Aspartic protease precursor
152	Os05g0137700	GeneID:4337746	Phenylacetic acid degradation-related protein domain containing protein
153	Os05g0138200	GeneID:4337749	Similar to Chitinase (Class II) (EC 3.2.1.14)
154	Os05g0138300	GeneID:4337750	Hydrophobic protein LTI6B (Low temperature-induced protein 6B)
155	Os05g0139100	GeneID:4337752	Basic helix-loop-helix dimerisation region bHL domain containing protein
156	Os05g0139200	GeneID:4337753	Cyclin-like F-box domain containing protein
157	Os05g0140500	GeneID:4337757	Similar to RNA binding motif protein 8B-related
158	Os05g0140800	GeneID:4337759	Similar to Dormancy related protein (Fragment)
159	Os05g0141300	GeneID:4337762	Transferase family protein
160	Os05g0141400	GeneID:4337763	contains InterPro domain(s): IPR001537
161	Os05g0141700	GeneID:4337765	Phosphoglycerate/bisphosphoglycerate mutase family protein
162	Os05g0143400	GeneID:4337776	GINS complex, Sld5 component family protein
163	Os05g0143500	GeneID:9267958	Similar to Blast and wounding induced mitogen-activated protein kinase
164	Os05g0143600	GeneID:4337778	Similar to Jasmonate-induced protein
165	Os05g0143800	GeneID:4337780	GH3 auxin-responsive promoter family protein
166	Os05g0144000	GeneID:4337781	Membrane bound O-acyl transferase, MBOAT family protein
167	Os05g0144100	GeneID:4337782	WD40-like domain containing protein
168	Os05g0144300	GeneID:4337784	DEAD/DEAH box helicase, N-terminal domain containing protein
169	Os05g0144400	GeneID:4337785	Serine/threonine protein phosphatase, BSU1 family protein
170	Os05g0144800	GeneID:4337788	Similar to TFIIH basal transcription factor complex helicase subunit (EC 3.6.1.-) (DNA-repair protein complementing XP-D cells) (Xeroderma pigmentosum group D complementing protein) (CXPD) (DNA excision repair protein ERCC-2)
171	Os05g0144900	GeneID:4337789	Similar to Sucrose-phosphatase (EC 3.1.3.24)
172	Os05g0145000	GeneID:4337790	Similar to Ring finger protein (Fragment)
173	s05g0145100	BAS92237.1	Conserved hypothetical protein
174	Os05g0145300	BAS92238.1	RNA-binding, CRM domain domain
175	Os05g0145700	BAS92244.1	Peptidase, trypsin-like serine and cysteine domain containing protein
176	Os05g0146900	BAS92249.1	Hypothetical conserved gene
177	Os05g0147200	BAS92254.1	Similar to RNA binding protein
178	Os05g0147500	BAS92260.1	serine-type peptidase/ trypsin
179	Os05g0148700	BAS92275.1	Armadillo-type fold domain
180	Os05g0149900	BAS92292.1	Tetratricopeptide-like helical
181	Os05g0153000	BAS92329.1	Gelsolin family
182	Os05g0153400	BAS92334.1	Pentatricopeptide repeat domain containing protein
183	Os05g0155000	BAS92349.1	Similar to Protein MFP-b
184	Os05g0156300	BAS92362.1	Similar to Protein disulfide isomerase
185	Os05g0157300	BAS92373.1	4Fe-4S ferredoxin, iron-sulpur binding domain domain containing protein
186	Os05g0158000	BAS92379.1	Ab initio predicted gene
187	Os05g0159100	BAS92389.1	Protein of unknown function DUF846, eukaryotic family protein
188	Os05g0160200	BAS92399.1	Ubiquitin
189	Os05g0162500	BAS92414.1	Protein kinase-like domain containing protein
190	Os05g0166300	BAS92443.1	Serine/threonine protein kinase-related domain containing protein
191	Os05g0169000	BAS92462.1	Similar to Thioredoxin h-like protein
192	Os05g0170200	BAS92478.1	Similar to Universal stress protein
193	Os05g0171000	BAS92487.1	Phospholipase D2 (EC 3.1.4.4)
194	Os05g0173700	BAS92506.1	Similar to DNA replication licensing factor MCM3 homolog (Replication origin activator- ROA protein)
195	Os05g0176100	BAS92516.1	Similar to Cellulose synthase BoCesA1
196	Os05g0176500	BAS92521.1	ATP10 family protein
197	Os05g0176800	BAS92524.1	Boron efflux transporter, Pollen germination and/or tube elongation
198	Os05g0177500	BAS92529.1	UDP-glucuronosyl/UDP-glucosyltransferase family protein
199	Os05g0178000	BAS92532.1	NPH3 domain containing protein
200	Os05g0178100	BAS92534.1	GA 3beta-hydroxylase1, GA metabolism
201	Os05g0178600	BAS92538.1	Similar to Auxin-responsive protein (Aux/IAA)
202	Os05g0179000	BAS92544.1	Zinc finger, RING/FYVE/PHD-type domain containing protein
203	Os05g0179800	BAS92550.1	Similar to BRI1-KD interacting protein 128 (Fragment)
204	Os05g0179950	BAS92553.1	Similar to cDNA, clone: J100088D24, full insert sequence
205	Os05g0180300	BAS92555.1	Leucine-rich repeat, plant specific containing protein
206	Os05g0180400	BAS92556.1	Ribosomal protein L5 domain containing protein."
207	Os05g0180600	BAS92559.1	Similar to Phosphatidylinositol 3-kinase, root isoform (EC 2.7.1.137)
208	Os05g0181100	BAS92562.1	Glutamate dehydrogenase, NAD-specific domain containing protein
209	Os05g0181200	BAS92564.1	Similar to Phytochrome P450-like protein
210	Os05g0181902	BAS92569.1	Similar to ribosomal protein S19
211	Os05g0182000	BAS92570.1	Similar to late embryogenesis abundant protein
212	Os05g0182100	BAS92571.1	Tetratricopeptide-like helical domain containing protein
213	Os05g0182201	BAS92573.1	Similar to bifunctional protein
214	Os05g0182500	BAS92575.1	Rad6 (Ubiquitin carrier protein)
215	Os05g0182600	BAS92578.1	Similar to SSRP1 protein
216	Os05g0182800	BAS92581.1	Glutaminyl-tRNA synthetase, classic domain containing protein
217	Os05g0182900	BAS92583.1	Conserved hypothetical protein."
218	Os05g0183100	BAS92584.1	Similar to WRKY transcription factor 16 (Fragment)

## Sheet: RM169(5)
	Supplementary Table S7: Candidate genes spanning ~5 Mb region of associated SSR marker
S.No.	Locus id	Gene id	Name of the gene/function
1	Os05g0183200	BAS92585.1	Similar to barley mlo defense gene
2	Os05g0183300	BAS92586.1	Similar to barley mlo defense gene
3	Os05g0183400	BAS92587.1	Ab initio predicted gene
4	Os05t0183566	BAS92588.1	Similar to barley mlo defense gene
5	Os05g0183732	BAS92589.1	Ab initio predicted gene
6	Os05g0183900	BAS92590.1	Similar to transposon protein
7	Os05g0184016	BAS92591.1	Hypothetical protein
8	Os05g0184132	BAS92592.1	Ab initio predicted gene
9	Os05g0184250	BAS92593.1	Hypothetical protein
10	Os05g0184500	BAS92594.1	Conserved hypothetical protein
11	Os05g0185767	BAS92595.1	Hypothetical gene
12	Os05g0184901	GeneID:9268692	Sigma factor, regions 3 and 4 domain containing protein
13	Os05g0185700	GeneID:4338003	Ribokinase family protein
14	Os05g0186000	GeneID:4338005	Similar to 30S ribosomal protein S31, chloroplast (Fragment)
15	Os05g0186100	GeneID:4338006	Hpt domain containing protein
16	Os05g0186300	GeneID:4338007	Similar to NADP-malic enzyme
17	Os05g0187000	GeneID:4338009	Beta 2 subunit of 20S proteasome (20S proteasome beta subunit)
18	Os05g0187100	GeneID:4338010	Similar to Hexokinase
19	Os05g0187500	GeneID:4338011	IQ calmodulin-binding region domain containing protein
20	Os05g0187600	GeneID:9268060	Peptidase A1, pepsin family protein
21	Os05g0187800	GeneID:4338013	Similar to Proline-rich protein 13 (Fragment)
22	Os05g0188500	GeneID:4338016	Armadillo-like helical domain containing protein
23	Os05g0188600	GeneID:9268582	Homeodomain-like containing protein
24	Os05g0188700	GeneID:9270327	Leucine rich repeat, N-terminal domain containing protein
25	Os05g0188800	GeneID:4338019	Coenzyme Q biosynthesis Coq4 family protein
26	Os05g0188900	GeneID:4338020	Similar to Acid phosphatase
27	Os05g0189300	GeneID:4338021	Virulence factor, pectin lyase fold family protein
28	Os05g0190300	GeneID:9269151	Acid phosphatase (Class B) family protein
29	Os05g0190500	GeneID:4338023	Similar to Acid phosphatase
30	Os05g0193100	GeneID:4338027	Cyclin-related domain containing protein
31	Os05g0194500	GeneID:4338032	No apical meristem (NAM) protein domain containing protein
32	Os05g0194600	GeneID:4338033	Peptidase M22, O-sialoglycoprotein endopeptidase family protein
33	Os05g0194900	GeneID:4338034	Similar to Pyrophosphate-fructose-6-phosphate 1-phosphotransferase-like protein (Pyrophosphate-dependent phosphofructo-1-kinase-like protein)
34	Os05g0195200	GeneID:4338037	Zinc finger, CCCH-type domain containing protein
35	Os05g0195700	GeneID:4338039	Similar to Transcription factor MYBS2
36	Os05g0196100	GeneID:4338040	Similar to Multidrug-resistance associated protein 3
37	Os05g0196200	GeneID:4338041	Ndr family protein
38	Os05g0196500	GeneID:4338043	Transcription factor jumonji, JmjN domain containing protein
39	Os05g0196800	GeneID:4338045	Similar to Diacylglycerol acylCoA acyltransferase
40	Os05g0197200	GeneID:4338046	Germin family protein
41	Os05g0197300	GeneID:4338047	IQ calmodulin-binding region domain containing protein
42	Os05g0198000	GeneID:9268548	Protein of unknown function DUF247, plant family protein
43	Os05g0198200	GeneID:4338050	Glutaredoxin-like, plant II family protein
44	Os05g0198400	GeneID:4338051	Similar to Zinc transporter 4, chloroplast precursor (ZRT/IRT-like protein 4)
45	Os05g0198700	GeneID:4338052	REX1 DNA Repair family protein
46	Os05g0199500	GeneID:4338054	Glycosyl transferase, family 31 protein
47	Os05g0199800	GeneID:4338056	Similar to BHLH transcription activator Ivory seed
48	Os05g0200100	GeneID:4338057	Thioredoxin domain 2 containing protein
49	Os05g0200400	GeneID:9266092	Cytochrome P450 family protein
50	Os05g0200500	GeneID:4338058	Similar to Casein kinase-like protein
51	Os05g0203400	GeneID:4338065	ab initio prediction with EST support
52	Os05g0203600	GeneID:9269965	Transcription factor, MADS-box domain containing protein
53	Os05g0203800	GeneID:4338067	Similar to MADS box protein
54	Os05g0204600	GeneID:4338069	Zinc finger, B-box domain containing protein
55	Os05g0204900	GeneID:4338070	Similar to Type 5 protein serine/threonine phosphatase 62 kDa isoform
56	Os05g0205000	GeneID:4338071	Similar to NOD26-like membrane integral protein ZmNIP1-1
57	Os05g0205100	GeneID:4338072	NLI interacting factor domain containing protein
58	Os05g0206600	GeneID:4338075	Protein of unknown function DUF641, plant domain containing protein
59	Os05g0207200	GeneID:4338076	Tetratricopeptide-like helical domain containing protein
60	Os05g0207300	GeneID:4338077	Similar to 60S ribosomal protein L11-2 (L16). Splice isoform 2
61	Os05g0207400	GeneID:4338078	RINGv domain containing protein
62	Os05g0207500	GeneID:4338079	Similar to Shaggy-related protein kinase eta (EC 2.7.1.-) (ASK-eta) (BRASSINOSTEROID-INSENSITIVE 2)(ULTRACURVATA1)
63	Os05g0207700	GeneID:4338080	Similar to Serine/threonine-protein kinase PBS1 (EC 2.7.1.37) (AvrPphB susceptible protein 1)
64	Os05g0207900	GeneID:4338081	Peptidase C48, SUMO/Sentrin/Ubl1 family protein
65	Os05g0208000	GeneID:4338082	Similar to 2-oxoglutarate/malate translocator
66	Os05g0208100	GeneID:4338083	Similar to CBL-interacting serine/threonine-protein kinase 15 (EC 2.7.1.37) (Serine/threonine-protein kinase ATPK10) (SOS2-like protein kinase PKS3) (SOS-interacting protein 2) (SNF1-related kinase 3.1)
67	Os05g0209100	GeneID:4338088	Glycoside hydrolase, family 47 protein
68	Os05g0209300	GeneID:9271039	Zinc finger, RING-type domain containing protein
69	Os05g0209400	GeneID:4338090	Similar to Nudix hydrolase 15, mitochondrial precursor (EC 3.6.1.-) (AtNUDT15)
70	Os05g0209600	GeneID:4338092	Lipolytic enzyme, G-D-S-L family protein
71	Os05g0210500	GeneID:4338095	Timeless protein domain containing protein
72	Os05g0210600	GeneID:4338096	Protein prenyltransferase domain containing protein
73	Os05g0211100	GeneID:4338097	Similar to Cytochrome P450-like protein
74	Os05g0212300	GeneID:4338100	Similar to Endo-beta-1,4-glucanase precursor (EC 3.2.1.4)
75	Os05g0212900	GeneID:4338103	Similar to Chalcone synthase J (EC 2.3.1.74)(Naringenin-chalcone synthase J)
76	Os05g0213900	GeneID:4338105	Virulence factor, pectin lyase fold family protein
77	Os05g0214100	GeneID:4338106	Similar to Kluyveromyces lactis strain NRRL Y-1140 chromosome F of strain NRRL Y- 1140 of Kluyveromyces lactis
78	Os05g0214300	GeneID:4338107	MtN3 and saliva related transmembrane protein family protein
79	Os05g0214400	GeneID:4338108	Esterase/lipase/thioesterase domain containing protein
80	Os05g0215000	GeneID:4338112	BURP domain containing protein
81	Os05g0215300	GeneID:9271160	UDP-glucuronosyl/UDP-glucosyltransferase family protein
82	Os05g0215800	GeneID:4338116	Protein of unknown function DUF250 domain containing protein
83	Os05g0217000	GeneID:4338117	Protein of unknown function DUF1070 family protein
84	Os05g0218400	GeneID:4338122	Similar to Somatic embryogenesis receptor kinase-like protein
85	Os05g0219300	GeneID:4338123	HAT dimerisation domain containing protein
86	Os05g0219800	GeneID:9272109	Similar to Clone ZZD1128 mRNA sequence
87	Os05g0219900	GeneID:4338125	C4-dicarboxylate transporter/malic acid transport protein family protein
88	Os05g0220100	GeneID:4338126	Per1-like family protein
89	Os05g0220600	GeneID:4338128	Rhomboid-like protein family protein
90	Os05g0220900	GeneID:4338129	Prefoldin domain containing protein
91	Os05g0221200	GeneID:9266168	Similar to 2o545-prov protein
92	Os05g0222200	GeneID:4338133	ABC transporter related domain containing protein
93	Os05g0223000	GeneID:9266860	Similar to Calmodulin-related protein (Fragment)
94	Os05g0223200	GeneID:4338137	Similar to Glycine-rich RNA-binding protein GRP2A
95	Os05g0223300	GeneID:4338138	Similar to RNA-binding protein
96	Os05g0224700	GeneID:4338139	RNA polymerase Rpb7, N-terminal domain containing protein
97	Os05g0224800	GeneID:4338140	Chromomethylase 3
98	Os05g0225800	GeneID:4338144	Similar to Szp protein
99	Os05g0227600	GeneID:4338151	Quinonprotein alcohol dehydrogenase-like domain containing protein
100	Os05g0227800	GeneID:4338153	Homeodomain-like containing protein
101	Os05g0228000	GeneID:4338154	Purine and other phosphorylases, family 1 protein
102	Os05g0228400	GeneID:4338155	Helix-loop-helix DNA-binding domain containing protein
103	Os05g0229000	GeneID:4338157	D111/G-patch domain containing protein
104	Os05g0230600	GeneID:4338159	Protein of unknown function DUF1620 domain containing protein
105	Os05g0230700	GeneID:4338160	Similar to Auxin-responsive protein (Aux/IAA)(Fragment)
106	Os05g0230900	GeneID:4338161	Similar to Glyoxalase I
107	Os05g0231600	GeneID:4338162	Similar to Aquaglyceroporin (Tonoplast intrinsic protein (Tipa))
108	Os05g0231700	GeneID:4338163	Similar to Tonoplast membrane integral protein ZmTIP4-2
109	Os05g0231900	GeneID:4338164	Similar to Peroxidase 29 precursor (EC 1.11.1.7)(Atperox P29) (ATP40)
110	Os05g0232500	GeneID:4338168	Ubiquitin-conjugating enzyme, E2 domain containing protein
111	Os05g0233900	GeneID:9270653	Zinc finger, TTF-type domain containing protein
112	Os05g0235100	GeneID:9268263	Reverse transcriptase, RNA-dependent DNA polymerase family protein
113	Os05g0235800	GeneID:4338176	MCM protein 6 family protein
114	Os05g0237100	GeneID:4338177	Similar to Type A-like cyclin
115	Os05g0237200	GeneID:9266987	DOMON related domain containing protein
116	Os05g0237400	GeneID:4338179	Similar to Viroid symptom modulation protein
117	Os05g0237700	GeneID:4338180	Terpenoid cylases/protein prenyltransferase alpha-alpha toroid domain containing protein
118	Os05g0238200	GeneID:4338181	Similar to Ubiquitin ligase SINAT5 (EC 6.3.2.-)(Seven in absentia homolog 5)
119	Os05g0238400	GeneID:4338182	Harpin-induced 1 domain containing protein
120	Os05g0239150	GeneID:9267589	Zinc finger, BED-type predicted domain containing protein
121	Os05g0240200	GeneID:4338187	Similar to CTV.2
122	Os05g0241100	GeneID:9272228	Similar to Leucyl-tRNA synthetase, cytoplasmic (EC 6.1.1.4) (Leucine--tRNA ligase) (LeuRS)
123	Os05g0241200	GeneID:4338191	Similar to Phophate translocator (Fragment)
124	Os05g0241900	GeneID:4338193	Retrotransposon gag protein family protein
125	Os05g0242133	GeneID:9266677	The start codon is not identified.
126	Os05g0242166	GeneID:9269287	Similar to Photosystem I reaction centre subunit N, chloroplast precursor (PSI- N)
127	Os05g0243200	GeneID:4338198	Similar to Ribosomal protein L13
128	Os05g0244500	GeneID:4338201	Glycoside hydrolase, family 5 protein
129	Os05g0244600	GeneID:4338202	Nucleic acid-binding, OB-fold domain containing protein
130	Os05g0244700	GeneID:4338203	Aminotransferase, class IV family protein
131	Os05g0245300	GeneID:4338204	Protein of unknown function DUF588 family protein
132	Os05g0246300	GeneID:4338206	Expansin/Lol pI family protein
133	Os05g0246600	GeneID:4338207	Protein kinase domain containing protein
134	Os05g0247100	GeneID:4338208	Similar to Chitinase (EC 3.2.1.14) III C00481-rice(EC 3.2.1.14)
135	Os05g0247500	GeneID:4338209	Glycoside hydrolase, family 18 protein
136	Os05g0247600	GeneID:4338210	RNA-directed DNA polymerase (Reverse transcriptase) domain containing protein
137	Os05g0247900	GeneID:4338212	DEAD/DEAH box helicase, N-terminal domain containing protein
138	Os05g0250101	GeneID:9271644	Protein of unknown function DUF1618 domain containing protein
139	Os05g0250700	GeneID:4338219	Ribosomal protein L13 family protein
140	Os05g0251500	GeneID:4338222	Similar to Similarities with spP29295 Saccharomyces cerevisiae YPL204w HRR25 casein kinase I
141	Os05g0251900	GeneID:4338223	Oligopeptide transporter OPT superfamily protein
142	Os05g0252100	GeneID:4338225	Protein of unknown function DUF620 family protein
143	Os05g0253200	GeneID:4338226	Protein kinase-like domain containing protein
144	Os05g0256100	GeneID:4338230	Serine/threonine protein kinase domain containing protein
145	Os05g0257100	GeneID:4338235	Leucine-rich repeat, plant specific containing protein

## Sheet: RM118 & RM455 (7)
	Supplementary Table S7: Candidate genes spanning ~5 Mb region of associated SSR marker
S.No.	Locus id	Gene id	Name of the gene/function
1	Os07g0546400	GeneID:4343526	NPH3 domain containing protein
2	Os07g0546600	GeneID:4343528	Similar to Translation releasing factor RF-2
3	Os07g0546700	GeneID:4343529	Similar to 60S ribosomal protein L38
4	Os07g0548000	GeneID:4343531	Cyclin-like F-box domain containing protein
5	Os07g0548100	GeneID:9267496	Cyclin-like F-box domain containing protein
6	Os07g0548300	GeneID:4343532	Similar to CRP1
7	Os07g0548800	GeneID:4343534	Protein of unknown function DUF538 family	GeneID:4337520	GeneID:4337520	GeneID:4337520	GeneID:4337520	GeneID:4337520	GeneID:4337520	GeneID:4337520	GeneID:4337520	GeneID:4337520	GeneID:4337520	GeneID:4337520	GeneID:4337520	GeneID:4337520	GeneID:4337520	GeneID:4337520	GeneID:4337520	GeneID:4337520	GeneID:4337520	GeneID:4337520	GeneID:4337520	GeneID:4337520	GeneID:4337520	GeneID:4337520	GeneID:4337520	GeneID:4337520	GeneID:4337520	GeneID:4337520	GeneID:4337520	GeneID:4337520	GeneID:4337520	GeneID:4337520	GeneID:4337520	GeneID:4337520	GeneID:4337520	GeneID:4337520	GeneID:4337520	GeneID:4337520	GeneID:4337520	GeneID:4337520	GeneID:4337520	GeneID:4337520	GeneID:4337520	GeneID:4337520	GeneID:4337520	GeneID:4337520	GeneID:4337520
8	Os07g0549200	GeneID:4343537	Protein prenyltransferase domain containing protein
9	Os07g0549600	GeneID:9269572	Basic helix-loop-helix dimerisation region bHLH domain containing protein
10	Os07g0549700	GeneID:9272111	ATPase, V1 complex, subunit H family protein
11	Os07g0549800	GeneID:4343540	Similar to RGP-3 (Fragment)
12	Os07g0549900	GeneID:9270544	contains InterPro domain(s): IPR001951, IPR007125, IPR007124, IPR009072
13	Os07g0550500	GeneID:9272270	Protein kinase domain containing protein
14	Os07g0550600	GeneID:4343545	Transferase family protein
15	Os07g0550900	GeneID:4343546	Similar to Receptor-like protein kinase 6
16	Os07g0551300	GeneID:4343549	Similar to KI domain interacting kinase 1
17	Os07g0551400	GeneID:4343550	Universal stress protein (Usp) family protein
18	Os07g0551500	GeneID:4343551	Similar to Cellulose synthase
19	Os07g0551700	GeneID:4343552	Similar to Cellulose synthase (Fragment)
20	Os07g0552800	GeneID:4343553	Cellulose synthase family protein
21	Os07g0553300	GeneID:4343554	Cellulose synthase family protein
22	Os07g0553400	GeneID:4343555	Similar to CSLF2 (Fragment)
23	Os07g0553633	GeneID:9269356	Curculin-like (mannose-binding) lectin domain containg protein
24	Os07g0553700	GeneID:4343558	Similar to Light induced protein like
25	Os07g0553900	GeneID:4343559	Protein of unknown function Cys-rich family protein
26	Os07g0554200	GeneID:4343560	Cyclin-like F-box domain containing protein
27	Os07g0554500	GeneID:9267373	Cyclin-like F-box domain containing protein
28	Os07g0554900	GeneID:4343562	Cyclin-like F-box domain containing protein
29	Os07g0555200	GeneID:4343565	Similar to Eukaryotic translation initiation factor 4G
30	Os07g0556000	GeneID:4343569	Cyclin-like domain containing protein
31	Os07g0556200"	GeneID:4343570	Rieske iron-sulfur protein family protein
32	Os07g0556300	GeneID:4343571	Octicosapeptide/Phox/Bem1p domain containing protein
33	Os07g0556800	GeneID:4343572	Ribosome-inactivating protein family protein
34	Os07g0557100	GeneID:4343573	Delayed-early response protein/equilibrative nucleoside transporter family protein
35	Os07g0557200	GeneID:4343574	Delayed-early response protein/equilibrative nucleoside transporter family protein
36	Os07g0557400	GeneID:4343575	Delayed-early response protein/equilibrative nucleoside transporter family protein
37	Os07g0557500	GeneID:4343576	Zinc finger, RING-type domain containing protein
38	Os07g0558000	GeneID:4343579	ABC-1 domain containing protein
39	Os07g0558100	GeneID:4343580	Similar to Myb-related transcription factor
40	Os07g0558200	GeneID:4343581	Inositol monophosphatase family protein
41	Os07g0558300	GeneID:4343582	Inositol monophosphatase family protein
42	Os07g0558400	GeneID:4343583	Similar to Chlorophyll a/b-binding protein CP29 precursor
43	Os07g0558500	GeneID:4343584	Inositol phosphatase-like protein
44	Os07g0558800	GeneID:4343585	Major sperm protein domain containing protein
45	Os07g0559000	GeneID:9272736	Non-protein coding transcript, unclassifiable transcript
46	Os07g0559400	GeneID:4343589	Protein of unknown function DUF1223 family protein
47	Os07g0559700	GeneID:4343590	Similar to Monosaccharide transporter 3
48	Os07g0560200	GeneID:9270750	anticodon: UCC; detected by tRNAscan-SE
49	Os07g0560300	GeneID:4343592	Armadillo-like helical domain containing protein
50	Os07g0560400	GeneID:9269045	Non-protein coding transcript, unclassifiable transcript
51	Os07g0560600	GeneID:9270629	Non-protein coding transcript, unclassifiable transcript
52	Os07g0561300	GeneID:4343597	Cyclin-like F-box domain containing protein
53	Os07g0561500	GeneID:4343598	Glucose/ribitol dehydrogenase family protein
54	Os07g0562300	GeneID:4343602	Major facilitator superfamily protein
55	Os07g0562400	GeneID:4343603	Major facilitator superfamily protein
56	Os07g0562700	GeneID:4343604	Similar to Type III chlorophyll a/b-binding protein
57	Os07g0562800	GeneID:4343605	Myosin heavy chain class VIII A1 protein
58	Os07g0563300	GeneID:4343608	The start codon is not identified.;Zinc finger, CW-type domain containing protein
59	Os07g0563400	GeneID:4343609	Protein of unknown function DUF761, plant family protein
60	Os07g0563600	GeneID:4343610	FAR1 domain containing protein
61	Os07g0563700	GeneID:4343611	IKI3 family protein
62	Os07g0563800	GeneID:4343612	Arf GTPase activating protein family protein
63	Os07g0564100	GeneID:4343614	UDP-glucuronosyl/UDP-glucosyltransferase family protein
64	Os07g0564400	GeneID:9270338	Nucleic acid-binding, OB-fold domain containing protein
65	Os07g0564500	GeneID:4343616	Pyridine nucleotide-disulphide oxidoreductase,NAD-binding region domain containing protein
66	Os07g0564600	GeneID:4343617	Similar to Secretory carrier membrane protein
67	Os07g0564800	GeneID:4343619	Protein of unknown function DUF707 family protein
68	Os07g0565000	GeneID:4343620	40S ribosomal protein S11
69	Os07g0565101	GeneID:9271697	Similar to 40S ribosomal protein S11
70	Os07g0565200	GeneID:4343622	Similar to RCD1
71	Os07g0565300	GeneID:4343623	Bromodomain containing protein
72	Os07g0565400	GeneID:4343624	Protein kinase domain containing protein
73	Os07g0565600	GeneID:4343626	Similar to Peptidyl-prolyl cis-trans isomerase TLP38, chloroplast precursor (EC 5.2.1.8) (PPIase) (Rotamase) (Thylakoid lumen PPIase of 38 kDa) (p38)
74	Os07g0565700	GeneID:4343627	Alpha/beta hydrolase family protein
75	Os07g0566200	GeneID:4343629	Protein phosphatase 2C-like domain containing protein
76	Os07g0566500	GeneID:4343630	Similar to NAC domain protein
77	Os07g0566800	GeneID:4343631	Toll-Interleukin receptor domain containing protein
78	Os07g0567000	GeneID:4343632	Exostosin-like family protein;ab initio prediction with EST support
79	Os07g0567300	GeneID:4343633	Alpha 1,4-glycosyltransferase conserved region family protein
80	Os07g0567400	GeneID:4343634	Cytochrome c region domain containing protein
81	Os07g0567700	GeneID:4343637	Similar to SCARECROW
82	Os07g0568000	GeneID:4343638	Apolipophorin III-like domain containing protein
83	Os07g0568100	GeneID:4343639	Similar to Nodulation receptor kinase precursor (EC 2.7.1.-) (Does not make infections protein 2) (Symbiosis receptor-like kinase) (MtSYMRK); The start codon is not identified.
84	Os07g0568200	GeneID:4343640	Homeodomain-related containing protein
85	Os07g0568300	GeneID:4343641	Similar to ZF protein (Fragment)
86	Os07g0568400	GeneID:4343642	TB2/DP1 and HVA22 related protein family protein
87	Os07g0568600	GeneID:4343644	Similar to Calcium-dependent protein kinase
88	Os07g0568700	GeneID:4343645	Polygalacturonase inhibitor 1 precursor (Polygalacturonase-inhibiting protein) (Floral organ regulator 1)
89	Os07g0569100	GeneID:4343649	Remorin, C-terminal region domain containing protein
90	Os07g0569700	GeneID:4343653	Zinc finger, C2H2-type domain containing protein
91	Os07g0569800	GeneID:4343654	Concanavalin A-like lectin/glucanase domain containing protein
92	Os07g0570300	GeneID:4343659	Peptidase M16, C-terminal domain containing protein
93	Os07g0570500	GeneID:4343660	Peptidase M16, N-terminal domain containing protein
94	Os07g0570550	GeneID:9266273	Plastocyanin-like domain containing protein;ab initio prediction with EST support
95	Os07g0570600	GeneID:4343661	Cupredoxin domain containing protein
96	Os07g0570700	GeneID:4343662	Ribosome recycling factor family protein
97	Os07g0570900	GeneID:9267067	Non-protein coding transcript, unclassifiable transcript
98	Os07g0571700	GeneID:4343669	Similar to Transporter-like protein
99	Os07g0571800	GeneID:9268430	Non-protein coding transcript, uncharacterized transcript
100	Os07g0571900	GeneID:4343671	Prp18 domain containing protein
101	Os07g0572000	GeneID:4343672	WD40-like domain containing protein
102	Os07g0572100	GeneID:4343673	Similar to Amine oxidase like protein (EC 1.4.3.6)(Copper amine oxidase)
103	Os07g0572300	GeneID:4343674	Protein of unknown function DUF868, plant family protein
104	Os07g0572800	GeneID:4343678	Similar to MAP kinase-like protein
105	Os07g0572900	GeneID:4343679	Similar to 40S ribosomal protein S13
106	Os07g0573100	GeneID:4343681	Similar to Adenylyl-sulfate kinase 1, chloroplast precursor (EC 2.7.1.25) (APS kinase) (Adenosine-5'phosphosulfate kinase) (ATP adenosine-5'- phosphosulfate 3'-phosphotransferase)
107	Os07g0573300	GeneID:4343683	Similar to FYVE finger-containing phosphoinositide kinase (EC 2.7.1.68) (1- phosphatidylinositol-4-phosphate 5-kinase) (PIP5K) (PtdIns(4)P-5- kinase) (PIKfyve) (p235)
108	Os07g0573400	GeneID:4343684	Protein of unknown function DUF239, plant
109	Os07g0573500	GeneID:9269321	Non-protein coding transcript, uncharacterized transcript
110	Os07g0573600	GeneID:4343686	REX1 DNA Repair family protein
111	Os07g0573800	GeneID:4343688	Pyridoxamine 5'-phosphate oxidase-related
112	Os07g0574100	GeneID:4343690	Serine/threonine protein kinase domain containing protein
113	Os07g0574500	GeneID:4343692	Ubiquitin domain containing protein
114	Os07g0574633	GeneID:9268031	ab initio prediction with EST support
115	Os07g0574800	GeneID:4343694	Tubulin alpha-1 chain contains InterPro domain
116	Os07g0575100	GeneID:4343696	Armadillo-like helical domain containing protein;
117	Os07g0575600	GeneID:4343698	Similar to Lectin-like receptor kinase 7;2; contains InterPro domain(s)
118	Os07g0575800	GeneID:4343699	Alpha/beta hydrolase fold-1 domain containing protein
119	Os07g0576000	GeneID:4343702	UbiA prenyltransferase family protein contains InterPro domain(s)
120	Os07g0576100	GeneID:4343703	GH3 auxin-responsive promoter family protein
121	Os07g0576500	GeneID:4343704	Similar to Indole-3-acetic acid-amido synthetase
122	Os07g0577300	GeneID:4343706	Glycoside hydrolase, family 17 protein
123	Os07g0577400	GeneID:4343707	Ubiquitin-conjugating enzyme E2 E3 (EC 6.3.2.19)
124	Os07g0577600	GeneID:4343709	Similar to Type II chlorophyll a/b binding protein
125	Os07g0577700	GeneID:4343710	ATP-citrate lyase/succinyl-CoA ligase domain containing protein
126	Os07g0577900	GeneID:4343711	Target SNARE coiled-coil region domain containing protein
127	Os07g0578300	GeneID:4343713	Proteinase inhibitor, propeptide domain containing protein
128	Os07g0578600	GeneID:4343714	Similar to 5-formyltetrahydrofolate cycloligase
129	Os07g0578800	GeneID:4343715	Protein prenyltransferase domain containing protein
130	Os07g0580500	GeneID:4343719	BZR1, transcriptional repressor family protein
131	Os07g0581000	GeneID:4343722	Protein of unknown function DUF250 domain containing protein
132	Os07g0582100	GeneID:4343727	HAT dimerisation domain containing protein;ab initio prediction with EST support
133	Os07g0582400	GeneID:4343728	Similar to Sorbitol transporter;contains InterPro domain
134	Os07g0582500	GeneID:4343729	Similar to Sorbitol transporter
135	Os07g0583000	GeneID:4343733	Ribosome associated membrane RAMP4 family protein
136	Os07g0583200	GeneID:4343734	Mitochodrial transcription termination factor-related family protein
137	Os07g0583600	GeneID:4343735	Chitin-inducible gibberellin-responsive protein
138	Os07g0583700	GeneID:4343736	WRKY transcription factor 78
139	Os07g0584000	GeneID:4343737	Similar to Yippee-like protein CG15309
140	Os07g0584100	GeneID:4343738	Similar to MAP kinase-like protein
141	Os07g0584200	GeneID:4343739	NPH3 domain containing protein
142	Os07g0584500	GeneID:4343740	RNA-binding region RNP-1
143	Os07g0584900	GeneID:4343741	Armadillo-like helical domain containing protein
144	Os07g0585000	GeneID:4343742	C2 calcium/lipid-binding region, CaLB domain containing protein
145	Os07g0585250	GeneID:9269957	Plant lipid transfer/seed storage/trypsin-alpha amylase inhibitor domain containing protein
146	Os07g0585600	GeneID:4343745	Aspartate/glutamate/uridylate kinase domain containing protein
147	Os07g0586100	GeneID:4343748	Similar to Esterase precursor
148	Os07g0586900	GeneID:4343753	GRAS transcription factor domain containing protein
149	Os07g0587100	GeneID:4343755	Reticulon family protein
150	Os07g0587400	GeneID:4343757	Similar to Eukaryotic peptide chain release factor
151	Os07g0587500	GeneID:4343758	Armadillo-like helical domain containing protein
152	Os07g0588200	GeneID:4343760	Actin-binding FH2 domain containing protein;contains InterPro domain
153	Os07g0588300	GeneID:4343761	Protein of unknown function DUF936, plant family
154	Os07g0588600	GeneID:4343764	Zinc finger, C2H2-type domain containing protein
155	Os07g0588700	GeneID:4343765	Zinc finger, C2H2-type domain containing protein
156	Os07g0589000	GeneID:4343768	Lateral organ boundaries, LOB domain containing protein
157	Os07g0589200	GeneID:4343769	GRAS transcription factor domain containing protein
158	Os07g0589400	GeneID:4343770	Quinonprotein alcohol dehydrogenase-like domain containing protein
159	Os07g0590500	GeneID:9266304	Pollen Ole e 1 allergen and extensin domain containing protein
160	Os07g0590600	GeneID:4343774	Protein prenyltransferase domain containing protein
161	Os07g0591300	GeneID:4343778	Galactose oxidase, central domain containing protein
162	Os07g0592000	GeneID:4343781	Gibberellin regulated protein family protein; contains InterPro domain
163	Os07g0592100	GeneID:4343782	Similar to Alcohol dehydrogenase-like protein
164	Os07g0592600	GeneID:4343785	Similar to Indole-3-acetic acid-amido synthetase
165	Os07g0593200	GeneID:4343787	Zinc finger, SWIM-type domain containing protein
166	Os07g0595800	GeneID:4343790	Prefoldin related, ubiquitously expressed transcript family protein
167	Os07g0596000	GeneID:9267772	Zinc finger, DHHC-type domain containing protein
168	Os07g0596900	GeneID:4343795	Similar to SUSIBA2-like (WRKY transcription factor
169	Os07g0597000	GeneID:4343796	Similar to Eukaryotic translation initiation factor
170	Os07g0597200	GeneID:4343798	Protein kinase-like domain containing protein;contains InterPro domain
171	Os07g0597625	GeneID:9269852	D-isomer specific 2-hydroxyacid dehydrogenase,catalytic region domain containing protein
172	Os07g0598000	GeneID:4343800	Similar to NADPH HC toxin reductase (Fragment);contains InterPro domain(s)
173	Os07g0598300	GeneID:4343803	DEAD/DEAH box helicase, N-terminal domain containing protein
174	Os07g0598400	GeneID:4343804	Glycoside hydrolase family 79, N-terminal protein
175	Os07g0600400	GeneID:4343819	WD40-like domain containing protein; contains InterPro domain(s)
176	Os07g0601000	GeneID:4343821	Similar to NADPH HC toxin reductase (Fragment);contains InterPro domain
177	Os07g0602300	GeneID:9271046	anticodon: GUU; detected by tRNAscan-SE
178	Os07g0603100	GeneID:4343835	Nuclear transport factor 2 domain containing protein
179	Os07g0603600	GeneID:4343839	Similar to Avr9/Cf-9 rapidly elicited protein
180	Os07g0603800	GeneID:4343841	TGF-beta receptor, type I/II extracellular region
181	Os07g0604000	GeneID:4343843	Similar to 6-phosphogluconolactonase-like protein
182	Os07g0604300	GeneID:4343844	Similar to Phytochelatin synthetase (Fragment);contains InterPro domain(s)
183	Os07g0604500	GeneID:4343846	Similar to Mitochondrial import inner membrane translocase subunit Tim17
184	Os07g0604800	GeneID:4343849	Similar to Alpha-1,4-glucan-protein synthase [UDP-forming] 1 (EC 2.4.1.112) (UDP- glucose:protein transglucosylase 1) (UPTG 1); contains InterPro domain(s)
185	Os07g0604900	GeneID:9268010	anticodon: GUC; detected by tRNAscan-SE
186	Os07g0605200	GeneID:4343851	MADS box transcription factor 18 (OsMADS18) (MADS)
187	Os07g0605400	GeneID:4343852	Similar to EGG APPARATUS-1 protein (ZmEA1); supported by AK068670
188	Os07g0605800	GeneID:4343853	Similar to STF-1 (Fragment)
189	Os07g0606500	GeneID:9271765	Similar to ATP-dependent RNA helicase, eIF-4A family
190	Os07g0606800	GeneID:4343857	Esterase/lipase/thioesterase domain containing protein
191	Os07g0606900	GeneID:4343858	Heavy metal transport/detoxification protein domain
192	Os07g0607300	GeneID:9269932	Bromo adjacent region domain containing protein
193	Os07g0607400	GeneID:4343861	Virulence factor, pectin lyase fold family protein
194	Os07g0607700	GeneID:4343863	Di-trans-poly-cis-decaprenylcistransferase family
195	Os07g0608200	GeneID:4343866	Similar to CCAAT-binding transcription factor subunit B (CBF-B) (NF-Y protein chain A) (NF-YA) (CAAT-box)
196	Os07g0608300	GeneID:4343867	Esterase/lipase/thioesterase domain containing protein
197	Os07g0608400	GeneID:4343868	Similar to nucleic acid binding protein [Oryza sativa (japonica cultivar-group)]
198	Os07g0608700	GeneID:4343870	Similar to Small nuclear ribonucleoprotein G (snRNP-G) (Sm protein G) (Sm-G) (SmG)
199	Os07g0608900	GeneID:4343872	Similar to Peroxisome assembly protein 10(Peroxin-10) (AthPEX10) (Pex10p) (PER8)
200	Os07g0609000	GeneID:4343873	Dimeric alpha-beta barrel domain containing protein
201	Os07g0609766	GeneID:9271563	Armadillo-like helical domain containing protein
202	Os07g0611500	GeneID:9269202	Protein kinase C, phorbol ester/diacylglycerol binding domain containing protein
203	Os07g0611700	GeneID:4343876	Peptidase C1A, papain family protein;contains InterPro domain(s)
204	Os07g0612400	GeneID:4343877	Alpha/beta hydrolase family protein; contains InterPro domain(s)
205	Os07g0612500	GeneID:4343878	Transcription factor TAFII-31 family protein
206	Os07g0613200	GeneID:4343884	Similar to 60S ribosomal protein L27a-3; contains InterPro domain(s)
207	Os07g0613500	GeneID:4343886	Similar to Protein kinase APK1B, chloroplast precursor (EC 2.7.1.-)
208	Os07g0613900	GeneID:4343889	Endonuclease/exonuclease/phosphatase domain containing protein
209	Os07g0614000	GeneID:4343890	Strictosidine synthase family protein
210	Os07g0614100	GeneID:4343891	Alpha 1-2 subunit of 20S proteasome
211	Os07g0614500	GeneID:4343894	Similar to Elongation factor 1 beta 2
212	Os07g0614600	GeneID:4343895	Lung seven transmembrane receptor family protein
213	Os07g0614700	GeneID:9271158	SPX, N-terminal domain containing protein
214	Os07g0615000	GeneID:4343897	Pentatricopeptide repeat containing protein
215	Os07g0615200	GeneID:4343899	ZIM domain containing protein
216	Os07g0615900	GeneID:4343903	Zinc finger, GATA-type domain containing protein
217	Os07g0616200	GeneID:4343906	Similar to Beta-ketoacyl-ACP synthase
218	Os07g0616500	GeneID:4343908	Similar to (S)-2-hydroxy-acid oxidase
219	Os07g0616600	GeneID:4343909	Similar to 40S ribosomal protein SA (p40)
220	Os07g0616800	GeneID:4343910	Sucrose synthase 3 (EC 2.4.1.13) (Sucrose-UDP glucosyltransferase 3
221	Os07g0617100	GeneID:4343913	Plant disease resistance response protein family
222	Os07g0617800	GeneID:4343916	Similar to Alanine aminotransferase
223	Os07g0618600	GeneID:4343920	Zinc finger, FYVE-type domain containing protein
224	Os07g0619200	GeneID:4343924	Calcium-binding EF-hand domain containing protein
225	Os07g0619600	BAT02681.1	Homeobox domain containing protein
226	Os07g0619800	BAT02684.1	Similar to CDPK-related protein kinase
227	Os07g0620400	BAT02689.1	Similar to GTP-binding protein-like
228	Os07g0620800	BAT02694.1	Cyclin, A/B/D/E domain containing protein
229	Os07g0621100	BAT02696.1	Pentatricopeptide repeat domain containing protein
230	Os07g0621800	BAT02703.1	Alcohol dehydrogenase superfamily,zinc-containing protein
231	Os07g0622700	BAT02709.1	Alpha/beta hydrolase fold-1 domain containing protein
232	Os07g0623100	BAT02711.1	: Similar to ER66 protein (Fragment)
233	Os07g0623300	BAT02713.1	Similar to Splicing factor SC35
234	Os07g0624700	BAT02721.1	UMP/CMP kinase a (EC 2.7.1.48)
235	Os07g0625400	BAT02726.1	SKP1 component domain containing protein
236	Os07g0626300	BAT02734.1	Similar to predicted protein
237	Os07g0626700	BAT02741.1	Similar to Peroxidase (EC 1.11.1.7)
238	Os07g0627800	BAT02752.1	Similar to DRG-like OBG family GTpase fused to an RNA binding domain TGS domain, Fun11p
239	Os07g0628500	BAT02757.1	Basic helix-loop-helix dimerisation region bHLH domain containing protein
240	Os07g0629900	BAT02764.1	Ribonuclease T2 domain containing protein
241	Os07g0631700	BAT02776.1	EF-Hand type domain containing protein
242	Os07g0632600	BAT02783.1	Heat shock protein DnaJ, N-terminal domain containing protein
243	Os07g0633200	BAT02791.1	Similar to SC35-like splicing factor SCL30a, 30a kD
244	Os07g0633800	BAT02798.1	Similar to BNS (BONSAI)
245	Os07g0635500	BAT02813.1	Similar to Cytochrome P450
246	Os07g0637700	BAT02835.1	Similar to Disease resistance-responsive family protein
247	Os07g0639100	BAT02844.1	AMP-dependent synthetase/ligase domain containing protein
248	Os07g0640401	BAT02855.1	Similar to Zinc finger CCHC domain-containing protein 10
249	Os07g0642100	BAT02868.1	Nucleic acid-binding, OB-fold domain containing protein
250	Os07g0643400	BAT02880.1	Alpha/beta hydrolase fold-3 domain containing protein
251	Os07g0645100	BAT02896.1	Phosphatidylinositol 3- and 4-kinase, catalytic domain containing protein;
252	Os07g0646300	BAT02907.1	Conserved hypothetical protein.
253	Os07g0647200	BAT02919.1	Similar to Cytochrome P450, CYP734A7.
254	Os07g0650100	BAT02953.1	Armadillo-like helical domain CONTAINING PROTEIN
255	Os07g0655400	BAT02992.1	Protein of unknown function DUF1751, integral membrane, eukaryotic domain containing protein
256	Os07g0655500	BAT02993.1	Regulation of nuclear pre-mRNA protein domain containing protein
257	Os07g0657500	BAT03017.1	Similar to XIAP associated factor-1
258	Os07g0658300	BAT03027.1	Similar to SKIP interacting protein 11 (Fragment)
259	Os07g0658400	BAT03028.1	Similar to ferredoxin-dependent glutamate synthase
260	Os07g0659400	BAT03037.1	Similar to rhythmically expressed protein
261	Os07g0661600	BAT03060.1	Similar to RNA-binding protein-like protein
262	Os07g0663600	BAT03079.1	Short-chain dehydrogenase/reductase SDR domain containing protein
263	Os07g0663800	BAT03083.1	Similar to Oxidoreductase, short chain dehydrogenase/reductase family protein, expressed
264	Os07g0666900	BAT03109.1	Vacuolar Na+/H+ antiporter, Salt tolerance
265	Os07g0668900	BAT03131.1	Similar to Serine/threonine-protein kinase PBS1 (EC 2.7.1.37)(AvrPphB susceptible protein 1)
266	Os07g0669800	BAT03144.1	Zinc finger, CW-type domain contain protein
267	Os07g0670600	BAT03150.1	Ribosome biogenesis factor, NIP7 domain containing protein
268	Os07g0671700	BAT03158.1	Similar to Arginine methyltransferase-like protein
269	Os07g0674400	BAT03186.1	Pollen Olee1 allergen/extensin domain containing protein
270	Os07g0680500	BAT03234.1	Similar to ATP binding / DNA binding / helicase/ nucleic acid binding / protein binding/ zinc ion binding.
271	Os07g0681200	BAT03243.1	Vegetative storage protein/acid phosphatase domain containing protein
272	Os07g0689150	BAT03318.1	Similar to BADH-like protein
273	Os07g0691100	BAT03333.1	Similar to Pectin methylesterase 6
274	Os07g0691200	BAT03336.1	Similar to D-alanine--D-alanine ligase family
275	Os07g0692600	BAT03348.1	SNF2-related domain containing
276	Os07g0693400	BAT03356.1	Importin-beta, N-terminal domain containing protein.
[truncated: 5,000 more columns]

[truncated: 3 more sheets: RM1381(8), RM210(8), RM271(10)]
