# Supplementary material for: Identification of rice landraces with promising yield and the associated genomic regions under low nitrogen
Source: Sci Rep. 2018 Jun 15;8:9200. doi: 10.1038/s41598-018-27484-0 (PMC6003918; doi:10.1038/s41598-018-27484-0)
Supplement: Supplementary file 8 — Supplementary Table S8 [file 41598_2018_27484_MOESM8_ESM.xlsx]

## Sheet: Authors
Identification of rice landraces with promising yield and the associated genomic regions under low nitrogen
I Subhakara Rao, C N Neeraja*, B Srikanth, D Subrahmanyam, K N Swamy, K Rajesh, P Vijayalakshmi,T Vishnu Kiran, N Sailaja, P Revathi, P Raghuveer Rao, L V Subba Rao, K Surekha, V Ravindra Babu, S R Voleti

## Sheet: 50 SSR MARKERS
	Supplementary Table S8: Details of the SSR markers covering all chromosomes used for association mapping
S.No.	Chromosome No.	Marker	Position on Chr (cM)	Distance (cM)	Average	Allele size(min.-max.)	F primer	R Primer	Position in genome (bp)
1	1	RM495	2.8			160-170	aatccaaggtgcagagatgg	caacgatgacgaacacaacc	216112 to 216131
2		RM283	31.4	28.6		151-165	gtctacatgtacccttgttggg	cggcatgagagtctgtgatg	4886049 to 4886070
3		RM312	71.6	40.2		130-140	gtatgcatatttgataagag	aagtcaccgagtttaccttc	35654975 to 35654989
4		RM237	115.2	43.6		130-145	caaatcccgactgctgtcc	tgggaagagagcactacagc	28571661 to 28571679
5		RM431	178.3	63.1	43.875	255-265	tcctgcgaactgaagagttg	agagcaaaaccctggttcac	40650884 to 40650903
6	2	RM154	4.8			183-200	accctctccgcctcgcctcctc	ctcctcctcctgcgaccgctcc	1084056 to 1084077
7		RM279	17.3	12.5		174-195	gcgggagagggatctcct	ggctaggagttaacctcgcg	2882052 to 2882069
8		RM452	58.4	41.1		209-220	ctgatcgagagcgttaaggg	gggatcaaaccacgtttctg	9592495 to 9592514
9		RM250	170.1	111.7		153-165	ggttcaaaccaagctgatca	gatgaaggccttccacgcag	33667095 to 33667114
10		RM208	186.4	16.3	45.4	173-190	tctgcaagccttgtctgatg	taagtcgatcattgtgtggacc	36028529 to 36028548
11	3	RM22	13			194-205	ggtttgggagcccataatct	ctgggcttctttcactcgtc	1498884 to 1498902
12		RM517	42.9	29.9		266-280	ggcttactggcttcgatttg	cgtctcctttggttagtgcc	6194589 to 6194608
13		RM251	79.1	36.2		147-165	gaatggcaatggcgctag	atgcggttcaagattcgatc	10000519 to 10000536
14		RM55	168.2	89.1		226-235	ccgtcgccgtagtagagaag	tcccggttattttaaggcg	12765980 to 12765993
15		RM514	216.4	48.2	50.85	259-270	agattgatctcccattcccc	cacgagcatattactagtgg	36139101 to 36139120
16	4	RM307	0			174-185	gtactaccgacctaccgttcac	ctgctatgcatgaactgctc	13198690 to 13198711
17		RM1359	56.1	56.1		170-190	aacgaattctattttgcgtc	ttcttctcatttcaattcgc	20053509 to 20053528
18		RM119	76.1	20		166-175	catccccctgctgctgctgctg	cgccggatgtgtgggactagcg	21436740 to 21436761
19		RM124	150.1	74	50.0333	271-280	atcgtctgcgttgcggctgctg	catggatcaccgagctcccccc	35324860 to 35324881
20	5	RM507	0			258-270	cttaagctccagccgaaatg	ctcaccctcatcatcgcc	80784 to 80803
21		RM169	57.9	57.9		167-180	tggctggctccgtgggtagctg	tcccgttgccgttcatccctcc	7509181 to 7509202
22		RM161	96.9	39		187-195	tgcagatgagaagcggcgcctc	tgtgtcatcagacggcgctccg	20909613 to 20909634
23		RM31	134.9	38		140-155	gatcacgatccactggagct	aagtccattactctcctccc	28754331 to 28754350
24		RM334	141.8	6.9	35.45	182-190	gttcagtgttcagtgccacc	gactttgatctttggtggacg	28629114 to 28629133
25	6	RM133	0			230-240	ttggattgttttgctggctcgc	ggaacacggggtcggaagcgac	226944 to 226965
26		RM190	7.4	7.4		124-140	ttgcagatgttcttcctgatg	ctttgtctatctcaagacac	1764740 to 1764760
27		RM162	104.6	96.6	52	229-245	gccagcaaaaccagggatccgg	caaggtcttgtgcggcttgcgg	24913708 to 24913729
28	7	RM125	24.8			127-135	atcagcagccatggcagcgacc	aggggatcatgtgccgaaggcc	5512628 to 5512649		5512668-5512866
29		RM11	47	22.2		140-150	tctcctcttcccccgatc	atagcgggcgaggcttag	19918173 to 19918190		19,256,914-19,257,039 bp
30		RM455	65.7	18.7		131-140	aacaacccaccacctgtctc	agaaggaaaagggctcgatc	23011771 to 23011790		22,350,593-22,350,767 bp
31		RM118	96.9	31.2	24.0333	156-165	ccaatcggagccaccggagagc	cacatcctccagcgacgccgag	27297755 to 27297776		27297800-27298055
32	8	RM1381	0			236-255	aatgcttgcattcgttacac	ttaaatgggagttcttgtgc	423399 to 423418
33		RM408	0			128-140	caacgagctaacttccgtcc	actgctacttgggtagctgacc	125282 to 125301
34		RM25	52.2	52.2		146-150	ggaaagaatgatcttttcatgg	ctaccatcaaaaccaatgttc	4377460 to 4377478
35		RM210	90.3	38.1		140-155	tcacattcggtggcattg	cgaggatggttgttcacttg	22562597 to 22562614
36		RM149	103.7	13.4	34.5667	253-265	gctgaccaacgaacctaggccg	gttggaagcctttcctcgtaacacg	24812306 to 24812327
37	9	RM219	11.7			202-215	cgtcggatgatgtaaagcct	catatcggcattcgcctg	8454112 to 8454131
38		RM105	32.1	20.9		134-145	gtcgtcgacccatcggagccac	tggtcgaggtggggatcgggtc	13155027 to 13155044
39		RM189	63.8	31.7		126-135	aactgcccatttgtcgtc	gactccggactagaccaatc	16925962 to 16925979
40		RM215	99.4	35.6	29.4	148-155	caaaatggagcagcaagagc	tgagcacctccttctctgtag	22021226 to 22021245
41	10	RM474	0			252-265	aagatgtacgggtggcattc	tatgagctggtgagcaatgg	1799064 to 1799083
42		RM171	55	55		328-335	aacgcgaggacacgtacttac	acgagatacgtacgcctttg	19577747 to 19577767
43		RM271	59.4	4.4		101-115	tcagatctacaattccatcc	tcggtgagacctagagagcc	3484759 to 3484773
44		RM484	97.3	37.9	32.4333	299-310	tctccctcctcaccattgtc	tgctgccctctctctctctc	21593531 to 21593550
45	11	RM552	40.6			195-200	cgcagttgtggatttcagtg	tgctcaacgtttgactgtcc	4830321 to 4830340
46		RM536	55.1	14.5		243-255	tctctcctcttgtttggctc	acacaccaacacgaccacac	9035072 to 9035091
47		RM287	68.6	13.5		128-145	ttccctgttaagagagaaatc	gtgtatttggtgaaagcaac	19060124 to 19060144
48		RM144	123.2	54.4	27.4667	237-245	tgccctggcgcaaatttgatcc	gctagaggagatcagatggtagtgcatg	30613495 to 30613516
49	12	RM19	20.9			226-240	caaaaacagagcagatgac	ctcaagatggacgccaaga	1093638 to 1093651
50		RM277	57.2	36.3	36.3	124-135	cggtcaaatcatcacctgac	caaggcttgcaagggaag	22568483 to 22568498
				MEAN DISTANCE	38.484

## Sheet: Markers for local linkage maps
	Supplementary Table S8: Details of the SSR markers evaluated for construction of local linkage map of chromosomes 5, 7 and 10
S.No.	Marker	Chromosome No.	F Primer	R Primer	Start	End
1	RM17709	5	GCCAAGAGAACAGGACAAATATGC	GCTTGCTAAGCATGTTCCTAGAGC	9945	9977
2	RM507	5	TGCCCATGTATGTGAGGTACTCC	GCCTAATCCAGGACAAGCTACGG	71514	71541
3	RM153	5	CCTCGAGCATCATCATCAGTAGG	TCCTCTTCTTGCTTGCTTCTTCC	158460	158486
4	RM5816	5	GTGATCGACAAGGACCGTTTGC	ATCGTTCATGCACCTCCATCG	246225	246251
5	RM122	5	CTTCTTCCGCTTCCTCCCTTCC	TGTACCAGTGCACCGAGAGTTGG	279748	279775
6	RM4777	5	TGCGAAGCATTGGTTCCTTATCC	ATTCAAATTCGACGGCCCTATCG	422141	422202
7	RM159	5	ATCAACAAGATGGCCTCTTACCC	GCACCCTTATGAATGACTTTGG	456890	456927
8	RM6300	5	TTTGCTTTCGTGCCTTGTCAGC	TCTCTCTTGTTGGTGATGGTGAGG	568959	568982
9	RM5796	5	AGGCGATGGAACATGAAGTGTGC	AGAGCCGGAATGTTCTCCTTTGC	1138400	1138423
10	RM5374	5	TTAGGGTTAGGTCTGTTGTGTACTGG	CGCTGGATCACAACACTGTAGC	1198327	1198352
11	RM6317	5	GGAGACAGTGGAGAGGCTACTGG	CATCATCAACTACCAACCCATCC	1462268	1462303
12	RM17836	5	TTCGGCTTCCAATGTTCAATCC	ATATCGTGGCTTTCGCTGACG	1688881	1688970
13	RM5579	5	CAACAGAACCTGCCAACTCTTGC	TGCCTCATGGTAATAAGCCAAGC	1855946	1855989
14	RM4710	5	ATGCTTTAGCGCGTTGGATGC	GACACACCACGTGTAGCACAACC	2084818	2084867
15	RM413	5	CCAATCTTGTCTTCCGGATCTTGC	AGATAGCCATGGGCGATTCTTGG	2152404	2152425
16	RM6479	5	TGCACTTAACGAAGGAAGAAGAGG	GCGGATTTAATCTCCCACAGC	2442469	2442495
17	RM592	5	ACCTCACCCGAATTACTGTGATATGC	GTTGAATTGCACGCGACTCTGG	2736620	2736697
18	RM1366	5	CCTCCTCAGGGCCAAACATTGC	TTGAGTGGCTCTGGACCTTCTTCAGC	2855577	2855628
19	RM405	5	TATGCTTTCTGTCAGCTTCC	CTGCTGTGAAAGAGTTGACG	3013052	3013079
20	RM574	5	AAACTAGCCACGGTTTGGTAGGG	AGGGTGGCAGGGATGTAATTTCC	3390564	3390585
21	RM437	5	ATCCCTCCTCTGCTCAATGTTGG	TCAGGGAGGGTCCTAGCTACTGG	3815948	3815973
22	RM3193	5	CTTCCGTGAACTCTTGCGATGTCC	ACCTATGCACGCGGTGGATGC	4907742	4907765
23	RM3328	5	ATTGTCGAAGCAGCAAGAAAGG	GACAATTGGAGTGTTGGACATGG	5209253	5209280
24	RM3917	5	CGAACGAACGAGGACGAACG	TCTAGGGCTAGCTCTTCCACTCAGG	5585026	5585083
25	RM18076	5	ACATGTCCCTGCCCGTAAACC	GTCCACTCCAGCTCCTGCTTCC	6251194	6251220
26	RM5994	5	ATCAGGCACTGCAGCATGTCG	TTGAACAACTCGTCACCCTCATCG	6798666	6798689
27	RM6034	5	TGCGTGTGTAAGCAAACCCAACC	CCAACCTCCTCCTCCCACAAGC	6949503	6949529
28	RM3683	5	TGAGAATGGATACCTCCGACTCC	AACAGGAAACCCAATTCGATCC	7091599	7091628
29	RM2998	5	TCTAGATACACCGTCTCAATGG	AAAGAGGTAGCTAGGTTGAAGG	7150315	7150396
30	RM18120	5	TCCAAACACCACCTGAAACTGC	TGCTTTCTGGTAATCTCGTCTCG	7193979	7194011
31	RM169	5	CACCTCCTCCAAGATCCTTATGC	CTCTCTGTCTCGCTGTCTGTTGC	7397690	7397713
32	RM3917	5	CGAACGAACGAGGACGAACG	ACTCAGGCTTGACGGACGACTCC	7693015	7693050
33	RM18152	5	CAACACATCACGACTTGTCGAACC	GGAGAGCGCGAGAGAGAACG	7826864	7826884
34	RM18160	5	GGCGCCGTATTTCTAGACAGG	GACCACTTAAGGCCCGTATGC	7995926	7995957
35	RM5183	5	CGGGTGGTGTGAACCTATTCC	CACGATTAACCATCGTGAGCTACC	8299099	8299160
36	RM6082	5	GCGGGTGCTTATGTCACCTACACG	AATGAGGGTGGGAGCGATGTCC	8799566	8799592
37	RM5844	5	AACGTGGCATCCATGTTAGTACC	AGCTAGGAGCCATTGTCGAAGG	9049173	9049238
38	RM18201	5	GCACAAAGCAGAAACCAGAAACC	ACAATACAAGCACCAGCCACAGG	9361310	9361333
39	RM18220	5	ATCGACGTCCCATCGGTTGC	ATCCTTGGACAAAGGCGAGACG	9915212	9915232
40	RM18221	5	ATCGACGTCCCATCGGTTGC	ATCCTTGGACAAAGGCGAGACG	9922106	9922126
41	RM18222	5	TGATTCCTCTATATGCAGCCTTGG	TATCGTGGTTTCATCGTGTGTGC	10023446	10023559
42	RM21770	7	GGATCGCAGATGCCTATATCTCG	TTCATCGTCTACAAGCCATCACC	21884066	21884088
43	RM6278	7	ATGGAAACCGAAAGCCACAAACG	CCGGATGCTTCTGATGATGTGC	22293920	22293942
44	RM336	7	GTATCTTACAGAGAAACGGCATCG	GGTTTGTTTCAGGTTCGTCTATCC	22532352	22532375
45	RM5495	7	GGACGCACTTGTCATCTCTCTCC	GGATAGGATCTCGATGGCAGAGG	22713001	22713023
46	RM6152	7	AATTCACCGCTCTCCAGTCTCC	TCTCCGTATAGAGCGAGGTAGGG	22788638	22788659
47	RM6403	7	GAACACGCCAAGAAACCAACC	TAGCACTGCGTAGCAGCAATGG	22831773	22831793
48	RM455	7	CCACAAATTAATCCGGATCACACC	AGCATTGTGCAATCACGAGAAGG	23011744	23011767
49	RM1017	7	GATCCGCTTGCACATGGATAGG	TACACGTGTGAGCGAGCTTAGCC	23212090	23212111
50	RM7564	7	CGCACAAACAAGTAAACGACACC	CATGCTAGCTTGGATGTGTAGTGC	23417201	23417223
51	RM6852	7	GGCGAGAGTTCATATGGTGATGC	AGCAGCATTCACTTTCCTTCTCC	23711445	23711467
52	RM1017	7	GATCCGCTTGCACATGGATAGG	TACACGTGTGAGCGAGCTTAGCC	23212090	23212111
53	RM21840	7	TAACCAAGAGCATGTGTTGAGG	TGCTATGCTAGCTGCTCAAAGG	23409333	23409354
54	RM6050	7	GGGAAGAACCTTGTCGGTGTCG	AAAGCCAAAGCCAAACCCAACC	23632495	23632516
55	RM5623	7	ATTCCGCCCAGAGGAAGAGTACG	CTGCATGCCACCACACAAACC	23770681	23770703
56	RM21826	7	CTCGAACTCCTCGTGGATCACC	CCTCCTCGCCTTCCTCTATCTCC	22333108	22333131
57	RM6050	7	GGGAAGAACCTTGTCGGTGTCG	AAAGCCAAAGCCAAACCCAACC	22918874	22918903
58	RM21866	7	CTCATCCTGCGAGTTATCCAACC	CGGTCTGATTGAAGGTGATGTACC	23426578	23426598
59	RM1365	7	ATTCCATGGGAATCAAGGAGACC	GGATGAACAGTGCTTGCAACTTAGG	23737125	23737176
60	RM8044	7	CGATCTCTCTATCCTTCCTCTTCTCC	CAGATTGTTAGCAACCCGAATCC	24142606	24142659
61	RM6066	7	AGACCGGGAGCAAGCACTACATCG	AGGCTGCACACGACGTTCATGG	24502192	24502215
62	RM21941	7	TACCTATTGGATGGTGGATCAGTGG	TGGGACGGAACGTGTACTACTCC	24725684	24725758
63	RM3589	7	CTGGTCTGGATTTGAAGTCTCACC	CAATGTCCAAGATCAGGGTAGAGG	25054610	25054631
64	RM473A	7	TCCCTATCCTCGTCTCCATCG	AGGATGTGGCGGTAGAATGC	25404665	25404720
65	RM21982	7	TTAATCCAGCTCCTCTGACTTTGG	TGGCGGCTTAGGAGTGTTTATAGG	25684069	25684104
66	RM5426	7	CCATACGACTCCACAACACACTGC	AATCGCAAGCGGATCGAAAGC	25878064	25878095
67	RM22012	7	AAATCAAGTGCAGCAGTGGTAGTGC	ACGTCAGATCACGCGAGACAGC	26104791	26104820
68	RM6216	7	CCACTGCGCCACGTCAGTTTAGG	CTCGGCATTCCGTCGAACACC	26343920	26343946
69	RM22049	7	GGTCACTAAATACCATGAGGATACCG	AGATCGAGGCCTATCCGATCC	26616971	26616994
70	RM22065	7	GAAGTTAATTGAGCTTGGCGATGG	AGCACGTGGAACAGAAAGAAAGG	27028300	27028321
71	RM6063	7	AACTAGCGGAGAAGAACGAACG	TGAGAAGCCTTTGTCAGTTGTCG	27560889	27560912
72	RM3555	7	GGCGATAGAGATATTGAAGTGC	CGTCTCGCAAATTAGTTCAGG	27838042	27838065
73	RM22104	7	ACTGTGTGGCACCAGGTTGG	GCGGAGAAGAAGCCACTAACG	27989814	27989841
74	RM6404	10	AGCCGAGAGAGGAGTAGAACAGG	TGCTCTACCTAAATACTGGGCCTACC	2415510	2415533
75	RM6179	10	GCGCCGCCGAGATGATAAGC	AGCGGCATCTCGTCCATCTCC	2566362	2566385
76	RM24998	10	GTGAGGTGATGGATGAAGAAGATGG	GGATCCAGCATTGATGACAAGC	2980303	2980322
77	RM7545	10	GTTTCCATATCCGTGCTATTCG	CACGATTCCTACAATACGAGAGC	3785115	3785186
78	RM7402	10	GTTGTTAGTTGTGTAGCGATGG	GTTGACCTTCCAATACTTGTCC	4068785	4068808
79	RM7217	10	AGGATGACACGTGGCGACTTAGG	CAACGGACGGGATTTCAGTACC	4278021	4278064
80	RM2125	10	CACACTGGTGCACAGTAGGATGG	TCCACACTATACACCACACCAACG	4543325	4543366
81	RM216	10	GATGGTAAAGGAAGAACGTGTGC	CACTCATAGACGCATCACATAGCC	4986973	4986996
82	RM3917	10	CTAGGGCTAGCTCTTCCACTCAGG	ACATGAACGAGCGAACGAACG	5605840	5605895
83	RM25123	10	GGCTTAGTCAATGAGGACTGAAAGC	GAGCGAAGAAGTTGCTCTTGACC	6266556	6266576
84	RM7417	10	TGAGAGCTGCCAACAGTCTTACC	TGGATACCCTGATTAGTGCTTGC	6590334	6590357
85	RM2504	10	CATCTGCATGCCTGTTGATTACC	AAAGAACACTCAGTCACACTCACACC	7217513	7217568
86	RM5348	10	TCACCGAATCCGATAGGAGTACC	CCTAAAGTGTATGGGCTGGAATGG	8080499	8080524
87	RM3917	10	CAGGCTTGACGGACGACTCC	CGAACGAACGAGGACGAACG	9206175	9206260
88	RM6207	10	AGATGCACCACCACCCACACG	TAGGCAGTACGCGGAGCTGTACG	9665498	9665521

## Sheet: RM507
	Supplementary Table S8: Details of the SSR markers and candidate genes in qGYLN5-2
Gene	Name of the marker	Chr No		S.No.	Locus ID	Gene ID	Gene name/ Function
RM507	RM6300	5		1	Os05g0110600	GeneID:4337590	Rab5-interacting family protein
	RM5796			2	Os05g0110700	GeneID:4337591	Kinetochore-Ndc80 subunit Spc25 family protein
	RM5374			3	Os05g0110900	GeneID:4337593	Similar to Protein kinase APK1B, chloroplast precursor (EC 2.7.1.-)
	RM6317			4	Os05g0111000	GeneID:4337594	Similar to Gag polyprotein [Contains: Core protein p15 (Matrix protein); Core protein p24; Core protein p12]
	RM17836			5	Os05g0111100	GeneID:9271541	Zinc finger, Tim10/DDP-type family protein
	RM5579			6	Os05g0111200	GeneID:4337595	Similar to Amino acid selective channel protein
	RM4710			7	Os05g0111300	GeneID:4337596	Similar to B22EL8 protein
	RM413			8	Os05g0111900	GeneID:9271801	Similar to Pectinacetylesterase precursor
				9	Os05g0112101	GeneID:9270026	Epsin, N-terminal domain containing protein
				10	Os05g0112200	GeneID:4337599	Similar to Zn finger protein (Fragment)
				11	Os05g0112750	GeneID:9267034	Phosphatidylinositol transfer protein-like,N-terminal domain containing protein
				12	Os05g0112800	GeneID:4337600	Protein of unknown function DUF26 domain containing protein
				13	Os05g0112900	GeneID:4337601	Protein prenyltransferase domain containing protein
				14	Os05g0113000	GeneID:4337602	Amino acid-binding ACT domain containing protein
				15	Os05g0113300	GeneID:4337604	Sodium/hydrogen exchanger family protein
				16	Os05g0113400	GeneID:4337605	Similar to Actin-depolymerizing factor 2 (ADF 2)
				17	Os05g0113900	GeneID:4337607	Similar to Histone H2A
				18	Os05g0114000	GeneID:4337608	Similar to PRLI-interacting factor F (Fragment)
				19	Os05g0114500	GeneID:4337610	RNA-binding region RNP-1 (RNA recognition motif) domain containing protein
				20	Os05g0114700	GeneID:9271771	Myb, DNA-binding domain containing protein
				21	Os05g0114800	GeneID:9267733	Non-protein coding transcript, putative npRNA
				22	Os05g0115100	GeneID:4337615	Protein of unknown function DUF1635 family protein
				23	Os05g0115600	GeneID:4337617	Protein of unknown function DUF674 family protein
				24	Os05g0115700	GeneID:4337618	Similar to UDP-galactose transporter related protein-like
				25	Os05g0115800	GeneID:4337619	Similar to MAP kinase phosphatase (Fragment)
				26	Os05g0115900	GeneID:4337620	Glycoside hydrolase, family 20 protein
				27	Os05g0116000	GeneID:4337621	11-S plant seed storage protein family protein
				28	Os05g0116100	GeneID:4337622	Dehydroascorbate reductase
				29	Os05g0116350	GeneID:9268262	Non-protein coding transcript, unclassifiable transcript
				30	Os05g0116600	GeneID:4337624	F-box associated type 1 domain containing protein
				31	Os05g0117500	GeneID:4337630	Similar to Nudix hydrolase 9 (EC 3.6.1.-)(AtNUDT9)
				32	Os05g0117798	GeneID:9268593	Kinesin, motor region domain containing protein
				33	Os05g0117864	GeneID:9268967	Similar to R kappa B
				34	Os05g0118000	GeneID:4337632	SRR1 domain containing protein
				35	Os05g0119300	GeneID:4337638	XYPPX repeat containing protein
				36	Os05g0120000	GeneID:4337643	Similar to Stigma/style ABC transporter
				37	Os05g0120100	GeneID:4337644	Similar to Splicing factor RSZ33
				38	Os05g0120200	GeneID:4337645	ABC transporter related domain containing protein
				39	Os05g0120700	GeneID:4337647	ATPase, P-type
				40	Os05g0121000	GeneID:4337650	Protein of unknown function DUF1218 family protein
				41	Os05g0121200	GeneID:4337651	Similar to Transmembrane transport protein-like protein
				42	Os05g0121400	GeneID:4337652	Zinc finger, C2H2-type domain containing protein
				43	Os05g0121600	GeneID:4337654	Similar to AP2 domain containing protein RAP2.7 (Fragment)
				44	Os05g0121700	GeneID:4337655	RecA bacterial DNA recombination family protein
				45	Os05g0121900	GeneID:4337657	Similar to Phosphate/phosphoenolpyruvate translocator protein-like
				46	Os05g0122500	GeneID:4337659	PWWP domain containing protein
				47	Os05g0122600	GeneID:4337660	Prefoldin domain containing protein
				48	Os05g0122700	GeneID:4337661	Similar to Low-temperature induced protein lt101.2
				49	Os05g0122800	GeneID:4337662	CD9/CD37/CD63 antigen family protein
				50	Os05g0122900	GeneID:4337663	BLE1 protein
				51	Os05g0123100	GeneID:4337665	Glycosyl transferase, family 43 protein
				52	Os05g0123200	GeneID:4337666	IQ calmodulin-binding region domain containing protein
				53	Os05g0124000	GeneID:4337669	Ankyrin repeat containing protein
				54	Os05g0124700	GeneID:4337671	Deoxynucleoside kinase family protein
				55	Os05g0125000	GeneID:4337672	DNA-binding SAP domain containing protein
				56	Os05g0125200	GeneID:4337673	Legume lectin, beta domain containing protein
				57	Os05g0125300	GeneID:4337674	Similar to Receptor protein kinase-like protein
				58	Os05g0125500	GeneID:4337676	Similar to Isovaleryl-CoA dehydrogenase, mitochondrial precursor (EC 1.3.99.10) (IVD)
				59	Os05g0125600	GeneID:4337677	Protein of unknown function DUF1677, Oryza sativa family protein
				60	Os05g0126800	GeneID:4337685	Mss4-like domain containing protein
				61	Os05g0126900	GeneID:9267828	Reverse transcriptase, RNA-dependent DNA polymerase family protein
				62	Os05g0127200	GeneID:4337686	Similar to Phospholipase C (Fragment)
				63	Os05g0127300	GeneID:9266041	Regulator of chromosome condensation/beta-lactamase-inhibitor protein II domain containing protein
				64	Os05g0127400	GeneID:9268635	Similar to DnaJ homolog subfamily B member 1 (Heat shock 40 kDa protein 1) (Heat shock protein 40) (HSP40)(DnaJ protein homolog 1) (HDJ-1)
				65	Os05g0127500	GeneID:4337689	Similar to Leucoanthocyanidin dioxygenase-like protein
				66	Os05g0128000	GeneID:4337690	Homeodomain-like containing protein
				67	Os05g0128200	GeneID:4337692	Similar to Transposable element Mu1 sequence
				68	Os05g0128400	GeneID:4337694	Similar to Metal tolerance protein 1 (AtMTP1) (Zinc transporter ZAT-1) (ZAT1p) [Contains: Metal tolerance protein 1 short form]
				69	Os05g0128900	GeneID:4337695	Trehalose-phosphatase domain containing protein
				70	Os05g0129000	GeneID:4337696	Similar to Gamma-glutamylcysteine synthetase(Fragment)
				71	Os05g0129100	GeneID:4337697	Aminotransferase class-III family protein
				72	Os05g0129200	GeneID:4337698	Similar to CEL2=CELLULASE 2 (Fragment)
				73	Os05g0129300	GeneID:4337699	Basic/leucine zipper protein
				74	Os05g0129400	GeneID:4337700	Ankyrin repeat containing protein
				75	Os05g0129700	GeneID:4337701	KNOX class homeodomain protein (Knotted1-type homeobox protein OSH71)
				76	Os05g0129800	GeneID:9270274	DNA-binding WRKY domain containing protein
				77	Os05g0130100	GeneID:4337704	Protein kinase domain containing protein
				78	Os05g0130400	GeneID:4337707	Protein of unknown function DUF247, plant family protein
				79	Os05g0132100	GeneID:4337714	AMP-dependent synthetase and ligase domain containing protein
				80	Os05g0132500	GeneID:4337717	Protein of unknown function DUF246, plant family protein
				81	Os05g0133100	GeneID:4337720	Similar to PII protein (Fragment)
				82	Os05g0133401	GeneID:9270563	Lipolytic enzyme, G-D-S-L family protein
				83	Os05g0133900	GeneID:4337721	Similar to Shaggy-related protein kinase eta (EC 2.7.1.-) (ASK-eta) (BRASSINOSTEROID-INSENSITIVE 2) (ULTRACURVATA1)
				84	Os05g0134200	GeneID:4337723	Similar to Protein phosphatase-2C
				85	Os05g0134300	GeneID:4337724	Protein of unknown function DUF408 family protein
				86	Os05g0134400	GeneID:4337725	Haem peroxidase, plant/fungal/bacterial family protein
				87	Os05g0134700	GeneID:4337726	Haem peroxidase family protein
				88	Os05g0135100	GeneID:4337729	Protein kinase-like domain containing protein
				89	Os05g0135700	GeneID:4337733	S-adenosylmethionine synthetase 1 (EC 2.5.1.6)(Methionine adenosyltransferase 1) (AdoMet synthetase 1)
				90	Os05g0135800	GeneID:4337734	Similar to Pto kinase interactor 1
				91	Os05g0135900	GeneID:4337735	Spectrin repeat containing protein
				92	Os05g0137400	GeneID:4337744	Similar to Aspartic protease precursor

## Sheet: RM169
	Supplementary Table S8: Details of the SSR markers and candidate genes in qGYLN5-1
Gene	Name of the marker	Chr No		S.No.	Locus ID	Gene ID	Gene name/ Function
RM169	RM18076	5		1	Os05g0200100	GeneID:4338057	Thioredoxin domain 2 containing protein (6,233,819 to 6,237,913)
	RM5994			2	Os05g0200400	GeneID:9266092	Cytochrome P450 family protein
	RM6034			3	Os05g0200500	GeneID:4338058	Similar to Casein kinase-like protein
	RM3683			4	Os05g0203400	GeneID:4338065	ab initio prediction with EST support
	RM2998			5	Os05g0203600	GeneID:9269965	Transcription factor, MADS-box domain containing protein
				6	Os05g0203800	GeneID:4338067	Similar to MADS box protein
				7	Os05g0204600	GeneID:4338069	Zinc finger, B-box domain containing protein
				8	Os05g0204900	GeneID:4338070	Similar to Type 5 protein serine/threonine phosphatase 62 kDa isoform
				9	Os05g0205000	GeneID:4338071	Similar to NOD26-like membrane integral protein ZmNIP1-1
				10	Os05g0205100	GeneID:4338072	NLI interacting factor domain containing protein
				11	Os05g0206600	GeneID:4338075	Protein of unknown function DUF641, plant domain containing protein
				12	Os05g0207200	GeneID:4338076	Tetratricopeptide-like helical domain containing protein
				13	Os05g0207300	GeneID:4338077	Similar to 60S ribosomal protein L11-2 (L16). Splice isoform 2
				14	Os05g0207400	GeneID:4338078	RINGv domain containing protein
				15	Os05g0207500	GeneID:4338079	Similar to Shaggy-related protein kinase eta (EC 2.7.1.-) (ASK-eta) (BRASSINOSTEROID-INSENSITIVE 2)(ULTRACURVATA1)
				16	Os05g0207700	GeneID:4338080	Similar to Serine/threonine-protein kinase PBS1 (EC 2.7.1.37) (AvrPphB susceptible protein 1)
				17	Os05g0207900	GeneID:4338081	Peptidase C48, SUMO/Sentrin/Ubl1 family protein
				18	Os05g0208000	GeneID:4338082	Similar to 2-oxoglutarate/malate translocator
				19	Os05g0208100	GeneID:4338083	Similar to CBL-interacting serine/threonine-protein kinase 15 (EC 2.7.1.37) (Serine/threonine-protein kinase ATPK10) (SOS2-like protein kinase PKS3) (SOS-interacting protein 2) (SNF1-related kinase 3.1)
				20	Os05g0209100	GeneID:4338088	Glycoside hydrolase, family 47 protein
				21	Os05g0209300	GeneID:9271039	Zinc finger, RING-type domain containing protein
				22	Os05g0209400	GeneID:4338090	Similar to Nudix hydrolase 15, mitochondrial precursor (EC 3.6.1.-) (AtNUDT15)
				23	Os05g0209600	GeneID:4338092	Lipolytic enzyme, G-D-S-L family protein
				24	Os05g0210500	GeneID:4338095	Timeless protein domain containing protein
				25	Os05g0210600	GeneID:4338096	Protein prenyltransferase domain containing protein
				26	Os05g0211100	GeneID:4338097	Similar to Cytochrome P450-like protein
				27	Os05g0212300	GeneID:4338100	Similar to Endo-beta-1,4-glucanase precursor (EC 3.2.1.4)
				28	Os05g0212900	GeneID:4338103	Similar to Chalcone synthase J (EC 2.3.1.74)(Naringenin-chalcone synthase J)
				29	Os05g0213900	GeneID:4338105	Virulence factor, pectin lyase fold family protein
				30	Os05g0214100	GeneID:4338106	Similar to Kluyveromyces lactis strain NRRL Y-1140 chromosome F of strain NRRL Y- 1140 of Kluyveromyces lactis
				31	Os05g0214300	GeneID:4338107	MtN3 and saliva related transmembrane protein family protein
				32	Os05g0214400	GeneID:4338108	Esterase/lipase/thioesterase domain containing protein
				33	Os05g0215000	GeneID:4338112	BURP domain containing protein
				34	Os05g0215300	GeneID:9271160	UDP-glucuronosyl/UDP-glucosyltransferase family protein (7,152,331 to 7,153,942)

## Sheet: RM455
		Supplementary Table S8: Details of the SSR markers and candidate genes in qGYLN7
Gene	Name of the marker	Chr No		S.No.	Locus ID	Gene ID	Gene name/ Function
RM455	RM1365	7		1	Os07g0584900	GeneID:4343741	Armadillo-like helical domain containing protein
	RM8044			2	Os07g0585000	GeneID:4343742	C2 calcium/lipid-binding region, CaLB domain containing protein
				3	Os07g0585250	GeneID:9269957	Plant lipid transfer/seed storage/trypsin-alpha amylase inhibitor domain containing protein
				4	Os07g0585600	GeneID:4343745	Aspartate/glutamate/uridylate kinase domain containing protein
				5	Os07g0586100	GeneID:4343748	Similar to Esterase precursor
				6	Os07g0586900	GeneID:4343753	GRAS transcription factor domain containing protein
				7	Os07g0587100	GeneID:4343755	Reticulon family protein
				8	Os07g0587400	GeneID:4343757	Similar to Eukaryotic peptide chain release factor
				9	Os07g0587500	GeneID:4343758	Armadillo-like helical domain containing protein
				10	Os07g0588200	GeneID:4343760	Actin-binding FH2 domain containing protein;contains InterPro domain
				11	Os07g0588300	GeneID:4343761	Protein of unknown function DUF936, plant family
				12	Os07g0588600	GeneID:4343764	Zinc finger, C2H2-type domain containing protein
				13	Os07g0588700	GeneID:4343765	Zinc finger, C2H2-type domain containing protein
				14	Os07g0589000	GeneID:4343768	Lateral organ boundaries, LOB domain containing protein
				15	Os07g0589200	GeneID:4343769	GRAS transcription factor domain containing protein
				16	Os07g0589400	GeneID:4343770	Quinonprotein alcohol dehydrogenase-like domain containing protein
				17	Os07g0590500	GeneID:9266304	Pollen Ole e 1 allergen and extensin domain containing protein
				18	Os07g0590600	GeneID:4343774	Protein prenyltransferase domain containing protein
				19	Os07g0591300	GeneID:4343778	Galactose oxidase, central domain containing protein
				20	Os07g0592000	GeneID:4343781	Gibberellin regulated protein family protein; contains InterPro domain
				21	Os07g0592100	GeneID:4343782	Similar to Alcohol dehydrogenase-like protein
				22	Os07g0592600	GeneID:4343785	Similar to Indole-3-acetic acid-amido synthetase
				23	Os07g0617800	GeneID:4343916	Similar to Alanine aminotransferase
				24	Os07g0619200	GeneID:4343924	Calcium-binding EF-hand domain containing protein
				25	Os07g0618600	GeneID:4343920	Zinc finger, FYVE-type domain containing protein

## Sheet: RM271
	Supplementary Table S8: Details of the SSR markers and candidate genes in qGYLN10
Gene	Name of the marker	Chr No		S.No.	Locus ID	Gene ID	Gene name/ Function
RM271	RM5348	10		1	Os10g0150200	GeneID:9272546	Sterile alpha motif homology domain containing protein
	RM3917			2	Os10g0151100	GeneID:4348124	Growth factor, receptor domain containing protein
	RM6207			3	Os10g0151500	GeneID:4348125	EGF domain containing protein
				4	Os10g0151800	GeneID:4348127	RNA-binding region RNP-1 (RNA recognition motif)domain containing protein
				5	Os10g0152000	GeneID:9269073	Growth factor, receptor domain containing protein
				6	Os10g0154000	GeneID:4348130	Similar to Vesicle-associated membrane protein 714(AtVAMP714)
				7	Os10g0154700	GeneID:4348134	Similar to Cyclophilin Dicyp-2
				8	Os10g0155100	GeneID:4348135	Curculin-like (mannose-binding) lectin domain containing protein
				9	Os10g0155400	GeneID:4348137	Amidase family protein
				10	Os10g0155500	GeneID:4348138	Similar to Aldose 1-epimerase-like protein
				11	Os10g0155733	GeneID:9270526	Virulence factor, pectin lyase fold family protein
				12	Os10g0157000	GeneID:4348141	Saposin-like domain containing protein
				13	Os10g0158100	GeneID:4348145	Similar to Senescence-associated protein 15
				14	Os10g0158400	GeneID:4348146	Similar to Chalcone synthase J (EC 2.3.1.74) (Naringenin-chalcone synthase J)
				15	Os10g0159600	GeneID:4348150	HSP20-like chaperone domain containing protein
				16	Os10g0159800	GeneID:4348152	Alcohol dehydrogenase superfamily, zinc-containing protein
				17	Os10g0160000	GeneID:4348153	Similar to Ubiquitin carboxyl-terminal hydrolase 12(EC 3.1.2.15) (Ubiquitin thiolesterase 12)(Ubiquitin-specific processing protease 12)(Deubiquitinating enzyme 12)
				18	Os10g0160100	GeneID:4348154	Glycoside hydrolase, family 17 protein
				19	Os10g0162300	GeneID:4348162	Zinc finger, C2H2-type domain containing protein
				20	Os10g0162600	GeneID:9266422	Lateral organ boundaries, LOB domain containing protein
				21	Os10g0165000	GeneID:4348166	Protein of unknown function DUF266, plant family protein
				22	Os10g0167200	GeneID:4348175	Similar to Cytochrome P450 76C2 (EC 1.14.-.-)
				23	Os10g0167300	GeneID:4348176	Similar to Enolase 2 (EC 4.2.1.11)(2-phosphoglycerate dehydratase 2) (2-phospho- D-glycerate hydro-lyase 2)
				24	Os10g0167600	GeneID:9272017	Similar to CPD photolyase
				25	Os10g0169800	GeneID:4348183	Esterase/lipase/thioesterase domain containing protein
				26	Os10g0170000	GeneID:4348184	Nucleotide-sensitive chloride conductance regulator family protein
				27	Os10g0170200	GeneID:4348185	Similar to 40S ribosomal protein S20 (S22)(Fragment)
				28	Os10g0174548	GeneID:9271894	EGF-like, type 3 domain containing protein
				29	Os10g0177200	GeneID:4348196	EF-Hand type domain containing protein
				30	Os10g0177300	GeneID:4348197	Type III polyketide synthase family protein
				31	Os10g0177400	GeneID:4348198	TB2/DP1 and HVA22 related protein family protein; contains InterPro domain(s): IPR004345
				32	Os10g0178200	GeneID:4348199	Ankyrin repeat containing protein
				33	Os10g0178500	GeneID:4348200	UDP-glucuronosyl/UDP-glucosyltransferase family protein
				34	Os10g0178800	GeneID:9269355	Acid phosphatase/vanadium-dependent haloperoxidase family protein
				35	Os10g0180000	GeneID:4348204	NpGUT1 homolog
				36	Os10g0181200	GeneID:4348208	Protein prenyltransferase domain containing protein
				37	Os10g0181600	GeneID:4348209	SAM (and some other nucleotide) binding motif domain containing protein
				38	Os10g0181700	GeneID:4348210	ATP-binding region, ATPase-like domain containing protein
				39	Os10g0182000	GeneID:4348211	Similar to Alanyl-tRNA synthetase, mitochondrial precursor (EC 6.1.1.7) (Alanine--tRNA ligase) (AlaRS)
				40	Os10g0183900	GeneID:4348215	Ribosomal RNA adenine methylase transferase familyn protein
				41	Os10g0184300	GeneID:4348218	ATPase, V0/A0 complex, 116-kDa subunit family protein
				42	Os10g0185200	GeneID:4348220	Similar to Dynamin 2B (EC 3.6.5.5) (Dynamin-related protein 2B) (Dynamin-like protein 3)
				43	Os10g0186200	GeneID:9272693	Pectinesterase inhibitor domain containing protein
				44	Os10g0186800	GeneID:4348221	Nucleic acid-binding, OB-fold domain containing protein
				45	Os10g0188100	GeneID:4348225	Transcription initiation factor IIF, alpha subunit family protein
				46	Os10g0188300	GeneID:4348226	DNA polymerase, beta-like region domain containing protein
				47	Os10g0189100	GeneID:4348230	Similar to Phosphoglucomutase, chloroplast precursor (EC 5.4.2.2) (Glucose phosphomutase) (PGM)
				48	Os10g0189600	GeneID:4348231	Pyridoxal phosphate-dependent transferase
				49	Os10g0190000	GeneID:4348232	Similar to Ubiquitin-conjugating enzyme E2 M (EC 6.3.2.19) (Ubiquitin-protein ligase M) (Ubiquitin carrier protein M) (Nedd8-conjugating enzyme Ubc12)
				50	Os10g0190100	GeneID:4348233	Sulfotransferase family protein
				51	Os10g0190900	GeneID:9270974	Multi antimicrobial extrusion protein MatE family protein
				52	Os10g0191000	GeneID:4348236	RNA-directed DNA polymerase (Reverse transcriptase)domain containing protein

## Sheet: Primers for candidate genes
	Supplementary Table S8: Details of the gene specific primers of 11 candidate genes used for expression analyses in the study
S.No.	Name of the gene	Chr. No.	Position in bp	Allele size (bp)	F primer	R Primer
	RM507 (associated SSR marker)
1	Similar to Phosphate/phosphoenolpyruvate translocator protein-like
	Os05g0121900	5	1198628 to 1201047	89	CATCGCCTCAACAAGTTCCT	GGCGTAGGAGAGGAGGACAT
2	Aminotransferase class-III family protein
	Os05g0129100	5	1704955 to 1707109	85	CATCAAGTTCGCCAGGAAGT	GAAGCAGTTGGTGAACGACA
3	Similar to Aspartic protease precursor
	Os05g0137400	5	2174872 to 2179118	122	GCATGGATCCGAAGCATTAT	TTTTGCACAGAAGCCAGTTG
				108	AGAGAACCAGCTACGCGAAA	TGGCAGCTGACAGTTGATTC
	RM169 (associated SSR marker)
4	Thioredoxin fold domain containing protein.
	Os05g0198200	5	6250967 to 6251903	75	GAGGATCGGGAGGCTGGT	ATGACGTGGCACATGCAG
5	Similar to 2-oxoglutarate/malate translocator.
	Os05g0208000	5	6696412 to 6700510	125	TTGGATCCTTCAGGGTTCTG	AGGGCTACCAACACATGCTC
6	Similar to Glyoxalase I. (Os05t0230900-01
	Os05g0230900	5	7960037 to 7966794	77	GCATTTGGCATGGAACTTCT	GGACCATATCCCATCATTGC
7	Aminotransferase, class IV family protein.
	Os05g0244700	5	8785448 to 8787593	104	TGCATCCAAAGCAAAGATCA	ACTTGATCGAGCCATTCCTG
	RM495-RM118 (associated SSR marker and reported QTL)
8	Alanine aminotransferase
	Os07g0617800	7	26153722 to 26153741	70	TCTTCCCTCGCATCTATTTG	CATCTAAAATGCCACGTTCC
		7	26154306 to 26154325	138	AACTGGATTTAGCGCTGATG	CCAAAGCCTGTGTAAAATGG
		7	26155006 to 26155025	119	GGAGGAGGCTCAGTCTAAGG	TACTTCCCTCGTTTTCCACA
9	ferredoxin-dependent glutamate synthase
	Os07g0658400	7	27736929 to 27736948	174	GACTTGTTCAATGACTGGGC	AACAGTTCTCCAGCCAAGAA
		7	27735911 to 27735930	145	CTAGATGGCCTCTTGCTCAA	GGACGTATTTCATGCTCACG
		7	27730322 to 27730341	179	TCAGTTTGCTTGCTTGATCG	GGCCAGATTTTACTGCCTTG
	RM271 (associated SSR marker)	7	27726032 to 27726051	118	GTACTTAGGGTGGATGGTGG	CCATGACACATCCAGTAGCT
10	Plastidic phosphoglucomutase, Starch synthesis in rice pollen
	Os10g0189100	10	6174631 to 6167111	78	GATCCTAGTTGGCAGGAACG	CCACCATTGGCTTGTCTTTT
				119	GGGCAACCTATGGAAGGAAT	CTCTCCAGGCTTGCTTTTTG
11	Pyridoxal phosphate-dependent transferase
	Os10g0189600	10	6214087 to 6208918	120	GTGCTGCTGGACCTCATACA	TCTCCACTGAGCCAACACAG
				92	TGAACCACCTGGAGGAGAAC	GAGCCCGGGTATATCTGACA
