# Supplementary material for: Identification of rice landraces with promising yield and the associated genomic regions under low nitrogen
Source: Sci Rep. 2018 Jun 15;8:9200. doi: 10.1038/s41598-018-27484-0 (PMC6003918; doi:10.1038/s41598-018-27484-0)
Supplement: Supplementary file 9 — Supplementary Table S9 [file 41598_2018_27484_MOESM9_ESM.xlsx]

## Sheet: Authors
Identification of rice landraces with promising yield and the associated genomic regions under low nitrogen
I Subhakara Rao, C N Neeraja*, B Srikanth, D Subrahmanyam, K N Swamy, K Rajesh, P Vijayalakshmi,T Vishnu Kiran, N Sailaja, P Revathi, P Raghuveer Rao, L V Subba Rao, K Surekha, V Ravindra Babu, S R Voleti

## Sheet: AlAT1
	Supplementary Table S9: Expression analysis of alanine aminotransferase in an additional set of 24 genotypes with relative higher yield (H12-H124)
1	ZAKHA (ACC 67859)	H13	1.7
2	IC-466382	H14	3.51
3	IC-576960	H15	3.43
4	IC-466352	H16	2.75
5	IC-462305	H17	1.94294
6	IC-462322	H18	4.78
7	IC-466467	H19	1.30928
8	IC-462346	H20	2.67586
9	IC-462316	H21	1.8
10	Thurur bhogh	H22	2.16
11	IC-463242	H23	1.69
12	IC-462382	H24	2.19
13	IC-576945	H25	2.69
14	IC-466429	H26	1.89
15	IC-462260	H27	2.06
16	IC-463182	H28	1.99
17	IC-576990	H29	1.58
18	GIE 57	H30	1.71
19	IC-462288	H31	1.32
20	IC-466464	H32	2.66
21	IC-576996	H33	2.75
22	IC-463105	H34	1.23
23	NAN-GUANG-ZHAN	H35	1.72
24	IC-466420	H36	1.62

## Sheet: OMT1
	Supplementary Table S9: Expression analysis of 2-oxoglutarate /malate translocator in an additional set of 24 genotypes with relative higher yield (H12-H124)
1	IC-576960	H13	3.09513
2	IC-462305	H14	1.8
3	IC-462316	H15	2.26577
4	Thurur bhogh	H16	2.34567
5	IC-463242	H17	1.98618
6	IC-462382	H18	2.34567
7	IC-576945	H19	1.45
8	IC-466429	H20	2.05623
9	IC-462260	H21	2.15846
10	IC-463182	H22	2.11404
11	IC-576990	H23	1.46409
12	GIE 57	H24	1.99
13	IC-462288	H25	1.25
14	IC-576976	H26	1.78
15	IC-466464	H27	1.72
16	IC-576996	H28	2.88786
17	IC-463105	H29	1.59
18	NAN-GUANG-ZHAN	H30	1.53
19	IC-466420	H31	1.85318
20	IC-462355	H32	1.58008
21	Basmati 370	H33	1.54
22	IC-463228	H34	2.01391
23	IC-466416	H35	1.52
24	IC-463239	H36	1.23971

## Sheet: PPDT1
	Supplementary Table S9: Expression analysis of pyridoxal phosphate-dependent transferase in an additional set of 24 genotypes with relative higher yield (H12-H124)
1	IC-462313	H13	2.27
2	IC-463184	H14	2.37841
3	IC-576960	H15	2.99
4	IC-466352	H16	3.84
5	IC-462305	H17	2.32947
6	IC-462322	H18	6.47
7	IC-466467	H19	3
8	IC-462346	H20	2.85
9	IC-462316	H21	2.75
10	Thurur bhogh	H22	1.89
11	IC-463242	H23	2.34567
12	IC-462382	H24	-1.46
13	IC-576945	H25	2.89
14	IC-466429	H26	2.64
15	IC-462260	H27	2.73208
16	IC-463182	H28	2.69447
17	IC-576996	H29	4.92
18	IC-463105	H30	2.08493
19	NAN-GUANG-ZHAN	H31	1.68
20	IC-466420	H32	2.34567
21	IC-462355	H33	1.99
22	IC-463228	H34	2.49666
23	IC-466416	H35	1.52626
24	IC-463239	H36	4.39
