# Supplementary material for: Identification of rice landraces with promising yield and the associated genomic regions under low nitrogen
Source: Sci Rep. 2018 Jun 15;8:9200. doi: 10.1038/s41598-018-27484-0 (PMC6003918; doi:10.1038/s41598-018-27484-0)
Supplement: Supplementary file 10 — Supplementary Table S10 [file 41598_2018_27484_MOESM10_ESM.xlsx]

## Sheet: Authors
Identification of rice landraces with promising yield and the associated genomic regions under low nitrogen
I Subhakara Rao, C N Neeraja*, B Srikanth, D Subrahmanyam, K N Swamy, K Rajesh, P Vijayalakshmi,T Vishnu Kiran, N Sailaja, P Revathi, P Raghuveer Rao, L V Subba Rao, K Surekha, V Ravindra Babu, S R Voleti

## Sheet: Supplementary Table S10
	Supplementary Table S10: Status of expression analysis of eight candidate genes in five genotypes with relative higher yield and low N and five genotypes with relative poor yield under low N
RM507
Phosphate/phosphoenolpyruvate translocator protein-like
Os05g0121900
IC-462322 (Good)
IC-462313 (Good)
Rasi (Good)
Thururbhog (Good)
Basmati 370 (Good)
Suraksha (Poor)
N-22 (AC 19379) (Poor)
Kolajoha (Poor)
IC-576898 (Poor)
IC-576938 (Poor)
BPT5204 (Check for yield and quality)
Varadhan (Check for yield and low N)
RM507
Aminotransferase class-III family protein
Os05g0129100
IC-462322 (Good)
IC-462313 (Good)
Rasi (Good)
Thururbhog (Good)
Basmati 370 (Good)
Suraksha (Poor)
N-22 (AC 19379) (Poor)
Kolajoha (Poor)
IC-576898 (Poor)
IC-576938 (Poor)
BPT5204 (Check for yield and quality)
Varadhan (Check for yield and low N)
RM507
Similar to Aspartic protease precursor
Os05g0137400
IC-462322 (Good)
IC-462313 (Good)
Rasi (Good)
Thururbhog (Good)
Basmati 370 (Good)
Suraksha (Poor)
N-22 (AC 19379) (Poor)
Kolajoha (Poor)
IC-576898 (Poor)
IC-576938 (Poor)
BPT5204 (Check for yield and quality)
Varadhan (Check for yield and low N)
RM169
Thioredoxin fold domain containing protein.
Os05g0198200
IC-462322 (Good)
IC-462313 (Good)
Rasi (Good)
Thururbhog (Good)
Basmati 370 (Good)
Suraksha (Poor)
N-22 (AC 19379) (Poor)
Kolajoha (Poor)
IC-576898 (Poor)
IC-576938 (Poor)
BPT5204 (Check for yield and quality)
Varadhan (Check for yield and low N)
RM169
Glyoxalase I
Os05g0230900
IC-462322 (Good)
IC-462313 (Good)
Rasi (Good)
Thururbhog (Good)
Basmati 370 (Good)
Suraksha (Poor)
N-22 (AC 19379) (Poor)
Kolajoha (Poor)
IC-576898 (Poor)
IC-576938 (Poor)
BPT5204 (Check for yield and quality)
Varadhan (Check for yield and low N)
RM169
Aminotransferase, class IV family protein.			No amplification
Os05g0244700
RM495-RM118
ferredoxin-dependent glutamate synthase
Os07g0658400
IC-462322 (Good)
IC-462313 (Good)
Rasi (Good)
Thururbhog (Good)
Basmati 370 (Good)
Suraksha (Poor)
N-22 (AC 19379) (Poor)
Kolajoha (Poor)
IC-576898 (Poor)
IC-576938 (Poor)
BPT5204 (Check for yield and quality)
Varadhan (Check for yield and low N)
RM271
Plastidic phosphoglucomutase, Starch synthesis in rice pollen
Os10g0189100
IC-462322 (Good)
IC-462313 (Good)
Rasi (Good)
Thururbhog (Good)
Basmati 370 (Good)
Suraksha (Poor)
N-22 (AC 19379) (Poor)
Kolajoha (Poor)
IC-576898 (Poor)
IC-576938 (Poor)
BPT5204 (Check for yield and quality)
Varadhan (Check for yield and low N)
