# Supplementary material for: Identification of rice landraces with promising yield and the associated genomic regions under low nitrogen
Source: Sci Rep. 2018 Jun 15;8:9200. doi: 10.1038/s41598-018-27484-0 (PMC6003918; doi:10.1038/s41598-018-27484-0)
Supplement: Supplementary file 11 — Supplementary Table S11 [file 41598_2018_27484_MOESM11_ESM.xlsx]

## Sheet: Authors
Identification of rice landraces with promising yield and the associated genomic regions under low nitrogen
I Subhakara Rao, C N Neeraja*, B Srikanth, D Subrahmanyam, K N Swamy, K Rajesh, P Vijayalakshmi,T Vishnu Kiran, N Sailaja, P Revathi, P Raghuveer Rao, L V Subba Rao, K Surekha, V Ravindra Babu, S R Voleti

## Sheet: Supplementary Table S11
	Supplementary Table 11: Marker assisted selection with positive alleles of six markers of two lines BPT5204/Varadhan/6 and BPT5204/Varadhan/10 (highlighted in green) promising under low Nwith positive alleles of six markers
UNCROPPED GEL PICTURES ARE IN THE NEXT SHEET
						RM18076	100bp	V&B RIL-6	V&B RIL-10	V&B RIL-33	V&B RIL-47	V&B RIL-150	V&B RIL-176	V&B RIL-196	V&B RIL-210	Varadhan	BPT5204	100bp
S.No.	Marker	Gene
1	RM18076	2-oxoglutarate /malate translocator
2	RM2998
3	RM1365	alanine aminotransferase
4	RM8044
5	RM5348	pyridoxal phosphate-dependent transferase
6	RM6204
						RM2998	100bp	V&B RIL-6	V&B RIL-10	V&B RIL-33	V&B RIL-47	V&B RIL-150	V&B RIL-176	V&B RIL-196	V&B RIL-210	Varadhan	BPT5204	100bp
						RM1365	100bp	V&B RIL-6	V&B RIL-10	V&B RIL-33	V&B RIL-47	V&B RIL-150	V&B RIL-176	V&B RIL-196	V&B RIL-210	Varadhan	BPT5204	100bp
						RM8044	100bp	V&B RIL-6	V&B RIL-10	V&B RIL-33	V&B RIL-47	V&B RIL-150	V&B RIL-176	V&B RIL-196	V&B RIL-210	Varadhan	BPT5204	100bp
						RM5348	100bp	V&B RIL-6	V&B RIL-10	V&B RIL-33	V&B RIL-47	V&B RIL-150	V&B RIL-176	V&B RIL-196	V&B RIL-210	Varadhan	BPT5204	100bp
						RM6204	100bp	V&B RIL-6	V&B RIL-10	V&B RIL-33	V&B RIL-47	V&B RIL-150	V&B RIL-176	V&B RIL-196	V&B RIL-210	Varadhan	BPT5204	100bp
