# Supplementary material for: Identification of rice landraces with promising yield and the associated genomic regions under low nitrogen
Source: Sci Rep. 2018 Jun 15;8:9200. doi: 10.1038/s41598-018-27484-0 (PMC6003918; doi:10.1038/s41598-018-27484-0)
Supplement: Supplementary file 12 — Supplementary Table S12 [file 41598_2018_27484_MOESM12_ESM.xlsx]

## Sheet: Authors
Identification of rice landraces with promising yield and the associated genomic regions under low nitrogen
I Subhakara Rao, C N Neeraja*, B Srikanth, D Subrahmanyam, K N Swamy, K Rajesh, P Vijayalakshmi,T Vishnu Kiran, N Sailaja, P Revathi, P Raghuveer Rao, L V Subba Rao, K Surekha, V Ravindra Babu, S R Voleti

## Sheet: Supplemetary Table S12
	Supplemetary Table S12: Performance of two RILs viz., BPT-5204 x Varadhan/6 and BPT-5204 x Varadhan/10 under AICRIP- Plant Production Trials of Radiation and Nitrogen Use efficiency at Coimbatore (CBT), Hyderabad (IIRR) and Rewa (REWA) during wet season (Kharif ) 2015 and 2016
Grain yield (g m-2) at different location Kharif 2015 (Wet)
Wet 2015
Treatment			Locations
	Sl No	Genotypes	CBT	IIRR	REWA	Grand Mean
Treatment 1 (N50)	1	BPT-5204 x Varadhan/6	597	718	254	523
	2	BPT-5204 x Varadhan/10	738	694	228	553.333
	3	Varadhan	736	619	262	539
	4	BPT-5204	668	481	245	464.667
Treatment 2 (N100)	1	BPT-5204 x Varadhan/6	614	819	338	590.333
	2	BPT-5204 x Varadhan/10	789	639	329	585.667
	3	Varadhan	787	709	357	617.667
	4	BPT-5204	685	700	351	578.667
Wet 2016
Treatment			Locations
	Sl No	Genotypes	CBT	IIRR	TTB	Grand Mean
Treatment 1 (N50)	1	BPT-5204 x Varadhan/6	526	794	275	531.667
	2	BPT-5204 x Varadhan/10	633	520	309	487.333
	3	Varadhan	599	797	453	616.333
	4	BPT-5204	610	592	583	595
Treatment 2 (N100)	1	BPT-5204 x Varadhan/6	589	630	275	498
	2	BPT-5204 x Varadhan/10	685	670	306	553.667
	3	Varadhan	652	851	497	666.667
	4	BPT-5204	660	615	493	589.333
