# Supplementary material for: Identification of rice landraces with promising yield and the associated genomic regions under low nitrogen
Source: Sci Rep. 2018 Jun 15;8:9200. doi: 10.1038/s41598-018-27484-0 (PMC6003918; doi:10.1038/s41598-018-27484-0)
Supplement: Supplementary file 13 — Supplementary Table S13 [file 41598_2018_27484_MOESM13_ESM.xlsx]

## Sheet: Authors
Identification of rice landraces with promising yield and the associated genomic regions under low nitrogen
I Subhakara Rao, C N Neeraja*, B Srikanth, D Subrahmanyam, K N Swamy, K Rajesh, P Vijayalakshmi,T Vishnu Kiran, N Sailaja, P Revathi, P Raghuveer Rao, L V Subba Rao, K Surekha, V Ravindra Babu, S R Voleti

## Sheet: FIELD 472
	Supplementary Table S13: Details of genotypes comprising landraces and breeding lines evaluated under field (IC: Indian Collection)
S.No.	Name of the genotype
1	IC-463053
2	IC-576934
3	IC-462248
4	IC-576935
5	IC-463044
6	IC-466352
7	IC-462249
8	IC-462252
9	IC-466372
10	IC-462260
11	IC-466354
12	IC-463045
13	IC-466351
14	IC-463052
15	IC-466362
16	IC-466366
17	IC-576936
18	IC-463060
19	IC-463054
20	IC-463061
21	IC-462256
22	IC-463042
23	IC-466360
24	IC-463050
25	IC-463049
26	IC-466355
27	IC-463070
28	IC-463073
29	IC-463081
30	IC-466361
31	IC-463068
32	IC-463065
33	IC-466364
34	IC-576937
35	IC-576938
36	IC-576939
37	IC-462271
38	IC-576940
39	IC-576941
40	IC-466363
41	IC-463076
42	IC-576942
43	IC-462267
44	IC-462266
45	IC-576944
46	IC-462276
47	IC-466369
48	IC-576945
49	IC-576946
50	IC-576947
51	IC-576948
52	IC-463104
53	IC-463092
54	IC-576949
55	IC-576950
56	IC-576951
57	IC-466356
58	IC-463105
59	IC-462287
60	IC-466394
61	IC-576952
62	IC-576953
63	IC-576954
64	IC-462278
65	IC-576955
66	IC-462262
67	IC-576956
68	IC-462284
69	IC-576957
70	IC-466381
71	IC-576958
72	IC-462275
73	IC-466406
74	IC-576959
75	IC-466389
76	IC-576960
77	IC-462283
78	IC-466380
79	IC-576961
80	IC-466391
81	IC-462272
82	IC-576962
83	IC-466383
84	IC-576963
85	IC-462277
86	IC-576964
87	IC-466397
88	IC-576965
89	IC-466409
90	IC-466400
91	IC-576966
92	IC-463133
93	IC-576967
94	IC-466386
95	IC-466378
96	IC-463121
97	IC-466390
98	IC-462291
99	IC-466377
100	IC-462311
101	IC-576968
102	IC-466398
103	IC-576969
104	IC-462315
105	IC-462313
106	IC-466392
107	IC-576970
108	IC-576971
109	IC-463146
110	IC-462314
111	IC-466404
112	IC-466379
113	IC-462307
114	IC-466385
115	IC-463155
116	IC-466405
117	IC-466399
118	IC-466408
119	IC-466382
120	IC-576972
121	IC-576973
122	IC-576974
123	IC-576975
124	IC-462305
125	IC-576976
126	IC-576977
127	IC-463167
128	IC-463179
129	IC-462293
130	IC-462292
131	IC-466403
132	IC-576978
133	IC-463168
134	IC-463169
135	IC-466387
136	IC-466396
137	IC-466423
138	IC-466416
139	IC-466420
140	IC-576979
141	IC-466437
142	IC-462295
143	IC-463165
144	IC-463162
145	IC-576981
146	IC-463175
147	IC-466421
148	IC-466427
149	IC-466410
150	IC-466426
151	IC-463176
152	IC-462304
153	IC-463182
154	IC-463195
155	IC-463197
156	IC-462318
157	IC-462325
158	IC-463184
159	IC-463196
160	IC-463187
161	IC-462321
162	IC-466411
163	IC-466430
164	IC-463191
165	IC-462333
166	IC-462339
167	IC-463190
168	IC-466412
169	IC-463199
170	IC-463183
171	IC-463194
172	IC-463192
173	IC-466429
174	IC-466428
175	IC-463211
176	IC-463204
177	IC-462334
178	IC-463216
179	IC-466450
180	IC-463212
181	IC-462320
182	IC-466451
183	IC-576984
184	IC-576985
185	IC-576986
186	IC-463214
187	IC-462336
188	IC-463207
189	IC-578698
190	IC-466455
191	IC-576987
192	IC-466457
193	IC-462319
194	IC-576988
195	IC-576989
196	IC-463209
197	IC-463217
198	IC-463201
199	IC-463210
200	IC-463215
201	IC-463235
202	IC-462337
203	IC-463231
204	IC-463222
205	IC-462326
206	IC-463240
207	IC-463233
208	IC-576990
209	IC-463239
210	IC-463237
211	IC-462328
212	IC-576992
213	IC-463227
214	IC-576993
215	IC-462332
216	IC-463232
217	IC-463228
218	IC-462322
219	IC-463230
220	IC-463229
221	IC-463219
222	IC-466454
223	IC-463221
224	IC-462338
225	IC-463236
226	IC-462324
227	IC-463226
228	IC-463234
229	IC-463238
230	IC-463223
231	IC-462316
232	IC-463243
233	IC-463245
234	IC-462355
235	IC-463247
236	IC-463248
237	IC-463257
238	IC-463246
239	IC-576996
240	IC-466443
241	IC-576997
242	IC-466452
243	IC-466441
244	IC-463259
245	IC-466459
246	IC-462346
247	IC-463242
248	IC-463254
249	IC-462350
250	IC-466464
251	IC-576998
252	IC-463249
253	IC-462366
254	IC-576999
255	IC-463251
256	IC-463250
257	IC-463253
258	IC-462341
259	IC-462357
260	IC-462347
261	IC-577000
262	IC-462363
263	IC-577001
264	IC-463264
265	IC-463268
266	IC-466466
267	IC-577002
268	IC-577004
269	IC-462343
270	IC-462358
271	IC-577005
272	IC-463278
273	IC-463270
274	IC-463017
275	ZAKHA (ACC 86915)
276	IC-463019
277	PEH-KUH-TSAO-TU (ACC 8237)
278	IC-463021
279	KCN 80152 (ACC 55676)
280	BASMATI 370 (ACC 06426)
281	IC-463010
282	IC-463148
283	IC-463273
284	IC-466479
285	IC-466483
286	IC-463266
287	IC-462365
288	IC-462354
289	IC-462359
290	IC-577007
291	IC-463274
292	IC-463267
293	IC-463272
294	IC-462362
295	IC-463279
296	IC-462342
297	IC-577008
298	IC-463290
299	IC-463292
300	IC-463306
301	IC-577009
302	IC-463295
303	IC-462393
304	IC-579860
305	IC-463307
306	IC-466471
307	IC-466472
308	IC-577010
309	IC-462370
310	IC-462391
311	IC-466467
312	IC-462394
313	IC-463294
314	IC-463299
315	IC-463304
316	IC-462381
317	IC-462382
318	IC-466475
319	IC-463302
320	IC-577615
321	IC-462369
322	IC-463311
323	IC-463289
324	IC-463293
325	IC-463287
326	Thururbhogh
327	IC-462289
328	IC-463030
329	IC-463108
330	IC-463033
331	IC-462279
332	IC-462281
333	IC-462288
334	IC-462290
335	IC-463107
336	IC-463029
337	IC-463032
338	IC-463035
339	IC-463040
340	IC-463041
341	IC-462273
342	IC-462281
343	IC-462279
344	IC-463109
345	IC-462275
346	IC-462274
347	IC-463101
348	IC-463112
349	IC-463036
350	IC-462280
351	IC-463103
352	IC-462285
353	IC-463031
354	IC-463034
355	IC-463037
356	IC-463038
357	IC-463039
358	IC-463110
359	IC-462280
360	IC-463028
361	IC-463111
362	IC-463024
363	IC-463026
364	KMP 34
365	IC-463141
366	IC-463018
367	IC-463139
368	IC-463143
369	IC-463144
370	IC-463145
371	IC-463142
372	IC-463140
373	IC-463147
374	PR 26703-3B-PJ 7
375	SOMALY2-023-3-5-1-2-1
376	PR 26703-3B-PJ 25
377	IC-576991
378	IC-463102
379	IC-463027
380	IC-463106
381	IC-462286
382	IC-463025
383	IC-463023
384	BP234E-MR-11
385	IC-462250
386	IC-462251
387	IC-462253
388	IC-462254
389	IC-462255
390	IC-462257
391	IC-462258
392	IC-462259
393	IC-462261
394	IC-462263
395	IC-462264
396	IC-462265
397	IC-462268
398	IC-463136
399	KUMBI
400	ASD 1
401	SOMCAU 70B
402	TAM CAU 9B
403	GIE 57
404	ARC 10812
405	IC-463139
406	YANGKUM(RED)
407	IC-463148
408	IC-463138
409	IC-463016
410	ARC 14088
411	NAN-GUANG-ZHAN
412	IC-463122
413	IC-462270
414	IC-463119
415	BASMATI 370 (ACC 05463)
416	IC-463120
417	IC-463113
418	IC-463118
419	IC-463115
420	IC-463116
421	IC-463114
422	IC-463014
423	IC-463131
424	BALILLA
425	GIZA 178
426	IC-463124
427	SADRI (ACC 32339)
428	CARREON (ACC32575)
429	IC-576931
430	GIZA 176
431	WAB96-1-1
432	BASMATI 370- IIRR
433	GZ 948-2-2-1
434	CUIABANA
435	IC-463137
436	IC-576932
437	SAKHA 104
438	IC-463015
439	IC-576933
440	MULAI (ACC 32318)
441	SAUNFI (ACC 76402)
442	IC-463013
443	IC-463011
444	IC-576943
445	WAB56-125
446	DULAR (ACC 32561)
447	IC-576980
448	IC-463134
449	IC-463012
450	CR 547-1-2-3
451	N 22 (ACC 4819)
452	SADRI (ACC 32331)
453	IC-463020
454	PARO DUMBJA(WHITE) (ACC 75200)
455	ZAKHA (ACC 86841)
456	IC-463022
457	KHASRAN (ACC 76382)
458	LIETO
459	IC-576982
460	MRC 603-383
461	THIMPHU DUMBJA (ACC 75204)
462	N 22 (ACC 19379)
463	ZARDROME (ACC 32379)-B
464	ZAKHA (ACC 67859)
465	JIJAI (ACC 76357)
466	TCHAMPA (ACC32368)
467	N 22 (ACC 6264)
468	DOM SIAH (ACC 32291)
469	FIROOZ (ACC 39261)
470	HASAN SERAI (ACC 79564)
471	IC-576983
472	IC-463135

## Sheet: PANICLE TOPOLOGY 206
	Supplementary Table S13: Details of genotypes comprising landraces and breeding lines evaluated for the panicle traits(IC: Indian Collection)
S.No.	Name of the genotype
1	IC-463053
2	IC-576934
3	IC-576935
4	IC-462249
5	IC-462252
6	IC-466372
7	IC-462260
8	IC-466354
9	IC-463045
10	IC-463052
11	IC-466362
12	IC-466366
13	IC-576936
14	IC-463060
15	IC-463061
16	IC-462256
17	IC-463042
18	IC-466360
19	IC-463050
20	IC-463049
21	IC-463070
22	IC-463073
23	IC-463081
24	IC-466361
25	IC-463068
26	IC-463065
27	IC-466364
28	IC-576937
29	IC-576939
30	IC-462271
31	IC-576940
32	IC-576941
33	IC-466363
34	IC-463076
35	IC-576942
36	IC-462267
37	IC-462266
38	IC-576944
39	IC-466369
40	IC-576945
41	IC-576946
42	IC-576947
43	IC-576948
44	IC-463104
45	IC-463092
46	IC-576949
47	IC-576950
48	IC-466356
49	IC-463105
50	IC-462287
51	IC-466394
52	IC-576954
53	IC-462278
54	IC-576955
55	IC-462262
56	IC-576956
57	IC-576957
58	IC-466381
59	IC-576958
60	IC-466406
61	IC-466389
62	IC-576960
63	IC-462283
64	IC-466380
65	IC-576961
66	IC-466391
67	IC-462272
68	IC-576963
69	IC-462277
70	IC-466397
71	IC-466409
72	IC-466400
73	IC-576966
74	IC-463133
75	IC-576967
76	IC-466386
77	IC-466378
78	IC-463121
79	IC-466390
80	Thururbhog
81	IC-462291
82	IC-466377
83	IC-466398
84	IC-576969
85	IC-462315
86	IC-462313
87	IC-466392
88	IC-576970
89	IC-576971
90	IC-463146
91	IC-466404
92	IC-466379
93	IC-462307
94	IC-466385
95	IC-463155
96	IC-466405
97	IC-466399
98	IC-466408
99	IC-466382
100	IC-576972
101	IC-576973
102	IC-576974
103	IC-462305
104	IC-576976
105	IC-576977
106	IC-463167
107	IC-462293
108	IC-462292
109	IC-466403
110	IC-463168
111	IC-463169
112	IC-466387
113	IC-466396
114	IC-466423
115	IC-576985
116	IC-576986
117	IC-463214
118	IC-462336
119	IC-463207
120	IC-578698
121	IC-466455
122	IC-576987
123	IC-466457
124	IC-462319
125	IC-576988
126	IC-463209
127	IC-463217
128	IC-463201
129	IC-463210
130	IC-463215
131	IC-463235
132	IC-463231
133	IC-463222
134	IC-462326
135	IC-463233
136	IC-462322
137	IC-463230
138	IC-463229
139	IC-463219
140	IC-462338
141	IC-463236
142	IC-463234
143	IC-463245
144	IC-462355
145	IC-463247
146	IC-463246
147	IC-576996
148	IC-576997
149	IC-466452
150	IC-466441
151	IC-463259
152	IC-466459
153	IC-462346
154	IC-463254
155	IC-462350
156	IC-466464
157	IC-463249
158	IC-462366
159	IC-463250
160	IC-462341
161	IC-462357
162	IC-462347
163	IC-577000
164	IC-462363
165	IC-577001
166	IC-463264
167	IC-466466
168	IC-577004
169	IC-577005
170	IC-463270
171	IC-462359
172	IC-577007
173	IC-463267
174	IC-577008
175	BASMATI 370 (05463)
176	IC-463292
177	IC-463306
178	IC-577009
179	IC-577010
180	IC-463299
181	IC-463304
182	IC-462381
183	IC-466475
184	IC-463302
185	IC-462369
186	IC-463031
187	IC-463034
188	IC-463037
189	IC-463039
190	IC-463028
191	IC-463111
192	IC-463024
193	IC-463143
194	IC-463144
195	IC-463142
196	IC-463140
197	IC-463147
198	SOMALY2-023-3-5-1-2-1
199	IC-463117
200	IC-463116
201	BALILLA
202	GIZA 178
203	SADRI (ACC 32331)
204	WAB96-1-1
205	IC-463015
206	SAUNFI (ACC 76402)

## Sheet: Mapping population 
	Supplementary Table S13: Details of mapping population of the study - BPT-5204 (a check variety for yield and quality and Varadhan (a check variety for promising yield under low N)
S.No.	Name of the RIL (BPT-5204/Varadhan)
1	V&B RIL-1
2	V&B RIL-2
3	V&B RIL-3
4	V&B RIL-4
5	V&B RIL-5
6	V&B RIL-6
7	V&B RIL-7
8	V&B RIL-8
9	V&B RIL-9
10	V&B RIL-10
11	V&B RIL-11
12	V&B RIL-12
13	V&B RIL-13
14	V&B RIL-14
15	V&B RIL-15
16	V&B RIL-16
17	V&B RIL-17
18	V&B RIL-18
19	V&B RIL-19
20	V&B RIL-20
21	V&B RIL-21
22	V&B RIL-22
23	V&B RIL-23
24	V&B RIL-24
25	V&B RIL-25
26	V&B RIL-26
27	V&B RIL-27
28	V&B RIL-28
29	V&B RIL-29
30	V&B RIL-30
31	V&B RIL-31
32	V&B RIL-32
33	V&B RIL-33
34	V&B RIL-34
35	V&B RIL-35
36	V&B RIL-36
37	V&B RIL-37
38	V&B RIL-38
39	V&B RIL-39
40	V&B RIL-40
41	V&B RIL-41
42	V&B RIL-42
43	V&B RIL-43
44	V&B RIL-44
45	V&B RIL-45
46	V&B RIL-46
47	V&B RIL-47
48	V&B RIL-48
49	V&B RIL-49
50	V&B RIL-50
51	V&B RIL-51
52	V&B RIL-52
53	V&B RIL-53
54	V&B RIL-54
55	V&B RIL-55
56	V&B RIL-56
57	V&B RIL-57
58	V&B RIL-58
59	V&B RIL-59
60	V&B RIL-60
61	V&B RIL-61
62	V&B RIL-62
63	V&B RIL-63
64	V&B RIL-64
65	V&B RIL-65
66	V&B RIL-66
67	V&B RIL-67
68	V&B RIL-68
69	V&B RIL-69
70	V&B RIL-70
71	V&B RIL-71
72	V&B RIL-72
73	V&B RIL-73
74	V&B RIL-74
75	V&B RIL-75
76	V&B RIL-76
77	V&B RIL-77
78	V&B RIL-78
79	V&B RIL-79
80	V&B RIL-80
81	V&B RIL-81
82	V&B RIL-82
83	V&B RIL-83
84	V&B RIL-84
85	V&B RIL-85
86	V&B RIL-86
87	V&B RIL-87
88	V&B RIL-88
89	V&B RIL-89
90	V&B RIL-90
91	V&B RIL-91
92	V&B RIL-92
93	V&B RIL-93
94	V&B RIL-94
95	V&B RIL-95
96	V&B RIL-96
97	V&B RIL-97
98	V&B RIL-98
99	V&B RIL-99
100	V&B RIL-100
101	V&B RIL-101
102	V&B RIL-102
103	V&B RIL-103
104	V&B RIL-104
105	V&B RIL-105
106	V&B RIL-106
107	V&B RIL-107
108	V&B RIL-108
109	V&B RIL-109
110	V&B RIL-110
111	V&B RIL-111
112	V&B RIL-112
113	V&B RIL-113
114	V&B RIL-114
115	V&B RIL-115
116	V&B RIL-116
117	V&B RIL-117
118	V&B RIL-118
119	V&B RIL-119
120	V&B RIL-120
121	V&B RIL-121
122	V&B RIL-122
123	V&B RIL-123
124	V&B RIL-124
125	V&B RIL-125
126	V&B RIL-126
127	V&B RIL-127
128	V&B RIL-128
129	V&B RIL-129
130	V&B RIL-130
131	V&B RIL-131
132	V&B RIL-132
133	V&B RIL-133
134	V&B RIL-134
135	V&B RIL-135
136	V&B RIL-136
137	V&B RIL-137
138	V&B RIL-138
139	V&B RIL-139
140	V&B RIL-140
141	V&B RIL-141
142	V&B RIL-142
143	V&B RIL-143
144	V&B RIL-144
145	V&B RIL-145
146	V&B RIL-146
147	V&B RIL-147
148	V&B RIL-148
149	V&B RIL-149
150	V&B RIL-150
151	V&B RIL-151
152	V&B RIL-152
153	V&B RIL-153
154	V&B RIL-154
155	V&B RIL-155
156	V&B RIL-156
157	V&B RIL-157
158	V&B RIL-158
159	V&B RIL-159
160	V&B RIL-160
161	V&B RIL-161
162	V&B RIL-162
163	V&B RIL-163
164	V&B RIL-164
165	V&B RIL-165
166	V&B RIL-166
167	V&B RIL-167
168	V&B RIL-168
169	V&B RIL-169
170	V&B RIL-170
171	V&B RIL-171
172	V&B RIL-172
173	V&B RIL-173
174	V&B RIL-174
175	V&B RIL-175
176	V&B RIL-176
177	V&B RIL-177
178	V&B RIL-178
179	V&B RIL-179
180	V&B RIL-180
181	V&B RIL-181
182	V&B RIL-182
183	V&B RIL-183
184	V&B RIL-184
185	V&B RIL-185
186	V&B RIL-186
187	V&B RIL-187
188	V&B RIL-188
189	V&B RIL-189
190	V&B RIL-190
191	V&B RIL-191
192	V&B RIL-192
193	V&B RIL-193
194	V&B RIL-194
195	V&B RIL-195
196	V&B RIL-196
197	V&B RIL-197
198	V&B RIL-198
199	V&B RIL-199
200	V&B RIL-200
201	V&B RIL-201
202	V&B RIL-202
203	V&B RIL-203
204	V&B RIL-204
205	V&B RIL-205
206	V&B RIL-206
207	V&B RIL-207
208	V&B RIL-208
209	V&B RIL-209
210	V&B RIL-210
211	V&B RIL-211
212	V&B RIL-212
213	V&B RIL-213
214	V&B RIL-214
215	V&B RIL-215
216	V&B RIL-216
217	V&B RIL-217
218	V&B RIL-218
219	Varadhan (P1)
220	BPT5204 (P2)
