# Supplementary material for: Identification of rice landraces with promising yield and the associated genomic regions under low nitrogen
Source: Sci Rep. 2018 Jun 15;8:9200. doi: 10.1038/s41598-018-27484-0 (PMC6003918; doi:10.1038/s41598-018-27484-0)
Supplement: Supplementary file 14 — Supplementary Table S14 [file 41598_2018_27484_MOESM14_ESM.xlsx]

## Sheet: Authors
Identification of rice landraces with promising yield and the associated genomic regions under low nitrogen
I Subhakara Rao, C N Neeraja*, B Srikanth, D Subrahmanyam, K N Swamy, K Rajesh, P Vijayalakshmi,T Vishnu Kiran, N Sailaja, P Revathi, P Raghuveer Rao, L V Subba Rao, K Surekha, V Ravindra Babu, S R Voleti

## Sheet: Supplementary table S14
	Supplementary Table S14: Soil properties of two N treatment fields during three seasons (Data not availabe for 50 Days after transplanting for wet season 2011)
		Wet Season 2011						Dry Season 2012		Rabi 12				Wet Season 15		Kharif 15
S.No	Soil property	Intial		50 days		Maturity		Intial		50 days		Maturity		Intial		50 days		Maturity
		N0	N100	N0	N100	N0	N100	N0	N100	N0	N100	N0	N100	N0	N100	N0	N100	N0	N100
1	pH	7.2	7.29	-	-	7.47	7.43	7.42	7.29	7.62	7.64	7.4	7.46	7.45	7.48	7.36	7.3	7.32	7.62
2	E.C (dS/m)	0.22	0.24	-	-	0.26	0.28	0.26	0.28	0.23	0.22	0.24	0.23	0.22	0.32	0.35	0.25	0.26	0.33
3	O.C (%)	0.58	0.69	-	-	0.64	0.73	0.66	0.72	0.69	0.76	0.68	0.67	0.63	0.59	0.56	0.67	0.58	0.65
4	N (kg/ha)	202	220	-	-	233	253	243	255	246	249	243	257	204	230	228	259	228	258
5	P2O5 (Kg/ha)	56	60	-	-	66	73	50	63	56	58	55	53	60	64	59	65	60	66
6	K2O (kg/ha)	628	682	-	-	627	722	692	705	650	623	625	647	605	635	620	624	630	640
