# Supplementary material for: Identification of rice landraces with promising yield and the associated genomic regions under low nitrogen
Source: Sci Rep. 2018 Jun 15;8:9200. doi: 10.1038/s41598-018-27484-0 (PMC6003918; doi:10.1038/s41598-018-27484-0)
Supplement: Supplementary file 15 — Supplementary Table S15 [file 41598_2018_27484_MOESM15_ESM.xlsx]

## Sheet: Authors
Identification of rice landraces with promising yield and the associated genomic regions under low nitrogen
I Subhakara Rao, C N Neeraja*, B Srikanth, D Subrahmanyam, K N Swamy, K Rajesh, P Vijayalakshmi,T Vishnu Kiran, N Sailaja, P Revathi, P Raghuveer Rao, L V Subba Rao, K Surekha, V Ravindra Babu, S R Voleti

## Sheet: Field
	Supplementary Table S15: Details of the 9 agro-morphological traits and parameters of 472 genotypes studied under field evaluation
S.No.	Name of the trait/ parameter
1	SPAD Reproductive stage (SPAD RS)
2	Plant height (PH)
3	Panicle no /meter2 (PN)
4	Grain yield (kg ha-1) (GY)
5	Total N uptake (kg ha-1)
6	Harvest Index (HI)= Grain yield (kg ha-1) /Total dry matter (kg ha-1)
7	Physiological NUE kg kg-1 (PNUE)=Total dry weight /Total N uptake
8	Internal Efficiency kg kg-1 (IE)=grain yield/total N accumulation
9	Nitrogen Harvest Index (NHI%)=N grain/N plant x 100
	Additional 7 agro-morphological traits studied under field evaluation
1	SPAD Vegetative stage (SPAD VS)
2	Number of tillers per hill (NT)
3	Number of productive tillers per hill (NPT)
4	Straw weight (kg ha-1) (SW)
5	Total dry matter (kg ha-1)(TDM)
6	N Content in grain (kg ha-1) (NG)
7	N Content in straw (kg ha-1) (NS)

## Sheet: Panicle topology
	Supplementary Table S15: Details of the panicle traits of 206 genotypes studied under field evaluation
S.No.	Name of the trait/ parameter
1	Panicle length (cm)
2	Total number of Spikelets
3	Total number of Grains
4	Total grain filling (%)
5	Spikelets on primary branches
6	Grains on primary branches
7	Grain filling (%) of primary branches
8	Spikelets on secondary branches
9	Grains on secondary branches
10	Grain filling (%) of secondary branches
11	Spikelets on upper portions
12	Grains on upper portions
13	Grain filling (%) of upper portions
14	Spikelets on lower portion
15	Grains on lower portion
16	Grain filling (%) of lower portion
17	Spikelets on primary branches of upper portion
18	Grains on primary branches of upper portion
19	Grain filling (%) of primary branches of upper portion
20	Spikelets on secondary branches of upper portion
21	Grains on secondary branches of upper portion
22	Grain filling (%) of secondary branches of upper portion
23	Spikelets on primary branches of lower portion
24	Grains on primary branches of lower portion
25	Grain filling (%) of primary branches of lower portion
26	Spikelets on secondary branches of lower portion
27	Grains on secondary branches of lower portion
28	Grain filling (%) of secondary branches of lower portion
